# Supplementary material for: TMREC: A Database of Transcription Factor and MiRNA Regulatory Cascades in Human Diseases
Source: PLoS One. 2015 May 1;10(5):e0125222. doi: 10.1371/journal.pone.0125222 (PMC4416930; doi:10.1371/journal.pone.0125222)
Supplement: S1 Table — (XLS) [file pone.0125222.s002.xls]

## Sheet: Sheet1
Table 1:The 3673 cascades with DAR more than 80%
Cascade	EN	Disease	DAR
-->AHR-->FOS-->TP53-->EGFR-->miR-21-->STAT3-->TWIST1-->	7	Breast Cancer	1
-->AHR-->FOS-->TP53-->EGFR-->miR-21-->STAT3-->miR-181b-1-->	7	Breast Cancer	1
-->AHR-->FOS-->TP53-->ESR1-->BRCA1-->miR-146b-->	6	Breast Cancer	1
-->AHR-->FOS-->TP53-->miR-143-->	4	Breast Cancer	1
-->AHR-->FOS-->TP53-->miR-145-->MYC-->let-7f-1-->	6	Breast Cancer	1
-->AHR-->FOS-->TP53-->miR-145-->MYC-->miR-29b-->	6	Breast Cancer	1
-->AHR-->FOS-->TP53-->miR-145-->MYC-->miR-29c-->	6	Breast Cancer	1
-->AHR-->FOS-->TP53-->miR-155-->BACH1-->	5	Breast Cancer	1
-->AHR-->FOS-->TP53-->miR-200b-->	4	Breast Cancer	1
-->AHR-->FOS-->TP53-->miR-200c-->	4	Breast Cancer	1
-->AKT1-->miR-155-->BACH1-->	3	Breast Cancer	1
-->AKT1-->miR-155-->CCND1-->miR-20a-->	4	Breast Cancer	1
-->AKT1-->miR-22-->ESR1-->BRCA1-->miR-146b-->	5	Breast Cancer	1
-->AKT1-->miR-22-->ESR1-->FOS-->	4	Breast Cancer	1
-->AKT1-->miR-22-->ESR1-->PGR-->	4	Breast Cancer	1
-->AKT1-->miR-22-->ESR1-->TP53-->miR-200a-->	5	Breast Cancer	1
-->AKT1-->miR-22-->ESR1-->TP53-->miR-200b-->	5	Breast Cancer	1
-->AKT1-->miR-22-->ESR1-->TP53-->miR-200c-->	5	Breast Cancer	1
-->AKT1-->miR-22-->PTEN-->miR-21-->STAT3-->TWIST1-->	6	Breast Cancer	1
-->AKT1-->miR-22-->PTEN-->miR-25-->	4	Squamous Cell Carcinoma	1
-->AKT1-->miR-22-->PTEN-->miR-302a-->	4	Squamous Cell Carcinoma	1
-->AKT1-->miR-22-->PTEN-->miR-302b-->	4	Squamous Cell Carcinoma	1
-->AR-->NKX3-1-->	2	Prostate Cancer	1
-->ATF1-->CIITA-->	2	Melanoma	1
-->BCL6-->TP53-->PTEN-->miR-19a-->HOXA5-->	5	Lymphoma	1
-->BCL6-->TP53-->TP73-->	3	Lymphoma	1
-->BCL6-->TP53-->miR-143-->	3	Lymphoma	1
-->BCL6-->TP53-->miR-145-->CBFB-->	4	Lymphoma	1
-->BCL6-->TP53-->miR-145-->MYC-->miR-106a-->	5	Lymphoma	1
-->BCL6-->TP53-->miR-145-->MYC-->miR-16-1-->	5	Lymphoma	1
-->BCL6-->TP53-->miR-145-->MYC-->miR-18a-->	5	Lymphoma	1
-->BCL6-->TP53-->miR-145-->MYC-->miR-19b-->	5	Lymphoma	1
-->BCL6-->TP53-->miR-145-->MYC-->miR-26b-->	5	Lymphoma	1
-->BCL6-->TP53-->miR-145-->MYC-->miR-29a-->	5	Lymphoma	1
-->BCL6-->TP53-->miR-145-->MYC-->miR-29c-->	5	Lymphoma	1
-->BCL6-->TP53-->miR-145-->MYC-->miR-92a-->	5	Lymphoma	1
-->BCL6-->TP53-->miR-155-->SPI1-->CIITA-->	5	Lymphoma	1
-->BCL6-->TP53-->miR-155-->SPI1-->IRF4-->	5	Lymphoma	1
-->BCL6-->TP53-->miR-155-->SPI1-->miR-338-->	5	Lymphoma	1
-->BCL6-->TP53-->miR-34a-->NOTCH1-->	4	Lymphoma	1
-->BCL6-->TP53-->miR-34b-->	3	Lymphoma	1
-->BCR-->miR-155-->CBFB-->	3	Leukemia	1
-->BCR-->miR-155-->CCND1-->miR-17-->MEF2D-->	5	Leukemia	1
-->BCR-->miR-155-->CEBPB-->miR-143-->	4	Leukemia	1
-->BCR-->miR-155-->MEIS1-->	3	Leukemia	1
-->BMP2-->miR-24-1-->	2	Pituitary Disease	1
-->BMP2-->miR-24-1-->	2	Glioma	1
-->BMP6-->miR-21-->STAT3-->miR-181b-1-->	4	Pancreatic Cancer	1
-->CDX2-->miR-125b-->CDKN2A-->miR-410-->	4	Leukemia	1
-->CEBPA-->PPARG-->	2	Lipoma	1
-->CEBPA-->miR-223-->LMO2-->miR-142-->	4	Leukemia	1
-->CEBPA-->miR-29a-->PTEN-->miR-19a-->HOXA5-->	5	Squamous Cell Carcinoma	1
-->CEBPA-->miR-29a-->PTEN-->miR-25-->	4	Squamous Cell Carcinoma	1
-->CEBPA-->miR-29a-->PTEN-->miR-302a-->	4	Squamous Cell Carcinoma	1
-->CEBPA-->miR-34a-->CCND1-->miR-17-->MEF2D-->	5	Leukemia	1
-->CEBPA-->miR-34a-->CCND1-->miR-20a-->	4	Leukemia	1
-->CEBPA-->miR-34a-->MYB-->miR-155-->MEIS1-->	5	Leukemia	1
-->CEBPB-->TNF-->miR-17-->CCND1-->miR-20a-->	5	Leukemia	1
-->CEBPB-->TNF-->miR-17-->MEF2D-->	4	Leukemia	1
-->CREB1-->NF1-->	2	Melanoma	1
-->CREB1-->NF1-->	2	Neuroblastoma	1
-->EGFR-->miR-21-->PTEN-->miR-302a-->	4	Squamous Cell Carcinoma	1
-->EGFR-->miR-21-->PTEN-->miR-302b-->	4	Squamous Cell Carcinoma	1
-->EGFR-->miR-21-->STAT3-->FOS-->FOSL1-->	5	Breast Cancer	1
-->EGFR-->miR-21-->TGFB1-->miR-200a-->	4	Squamous Cell Carcinoma	1
-->EGFR-->miR-21-->TGFB1-->miR-200b-->	4	Squamous Cell Carcinoma	1
-->EGFR-->miR-21-->TGFB1-->miR-200c-->	4	Squamous Cell Carcinoma	1
-->EGFR-->miR-21-->TGFB1-->miR-29a-->	4	Squamous Cell Carcinoma	1
-->EP300-->CCND1-->miR-17-->MEF2D-->	4	Leukemia	1
-->ESR1-->TP53-->PTEN-->miR-302c-->	4	Ovaian Neoplasm	1
-->FOSL1-->miR-221-->ESR1-->CCND1-->miR-20a-->	5	Breast Cancer	1
-->FOSL1-->miR-221-->ESR1-->PGR-->MYC-->let-7f-->	6	Breast Cancer	1
-->FOSL1-->miR-221-->ESR1-->PGR-->MYC-->let-7f-1-->	6	Breast Cancer	1
-->FOSL1-->miR-221-->ESR1-->PGR-->MYC-->miR-29b-->	6	Breast Cancer	1
-->FOSL1-->miR-221-->ESR1-->PGR-->MYC-->miR-29c-->	6	Breast Cancer	1
-->GATA1-->GFI1B-->	2	Gray Platelet Syndrome	1
-->GATA1-->GFI1B-->	2	Leukemia	1
-->GATA1-->GFI1B-->	2	Anemia	1
-->GATA1-->LMO2-->miR-142-->	3	Leukemia	1
-->GATA1-->WT1-->MYB-->miR-155-->CBFB-->	5	Leukemia	1
-->GATA1-->WT1-->MYB-->miR-155-->MEIS1-->	5	Leukemia	1
-->GATA2-->GFI1B-->	2	Leukemia	1
-->GATA2-->TP53-->TP73-->	3	Leukemia	1
-->GATA2-->TP53-->miR-107-->	3	Leukemia	1
-->GATA2-->TP53-->miR-125b-->CDKN2A-->miR-410-->	5	Leukemia	1
-->GATA2-->TP53-->miR-143-->	3	Leukemia	1
-->GATA2-->TP53-->miR-145-->CBFB-->	4	Leukemia	1
-->GATA2-->TP53-->miR-155-->CEBPB-->IL1B-->	5	Leukemia	1
-->GATA2-->TP53-->miR-155-->MEIS1-->	4	Leukemia	1
-->GATA2-->TP53-->miR-192-->	3	Leukemia	1
-->GATA2-->TP53-->miR-34b-->	3	Leukemia	1
-->GATA2-->TP53-->miR-34c-->	3	Leukemia	1
-->GATA3-->IFNG-->miR-143-->	3	Leukemia	1
-->GATA3-->IFNG-->miR-145-->CBFB-->	4	Leukemia	1
-->GFI1-->GFI1B-->	2	Reticular Dysgenesis	1
-->GFI1-->MYC-->CCND1-->	3	Lymphoma	1
-->GFI1-->MYC-->let-7a-->PRDM1-->CIITA-->	5	Lymphoma	1
-->GFI1-->MYC-->let-7a-->PRDM1-->PAX5-->	5	Lymphoma	1
-->GFI1-->MYC-->let-7c-->	3	Lymphoma	1
-->GFI1-->MYC-->let-7d-->	3	Lymphoma	1
-->GFI1-->MYC-->let-7e-->	3	Lymphoma	1
-->GFI1-->MYC-->let-7f-->	3	Lymphoma	1
-->GFI1-->MYC-->let-7g-->	3	Lymphoma	1
-->GFI1-->MYC-->miR-16-1-->	3	Lymphoma	1
-->GFI1-->MYC-->miR-18a-->	3	Lymphoma	1
-->GFI1-->MYC-->miR-19a-->HOXA5-->	4	Lymphoma	1
-->GFI1-->MYC-->miR-19b-->	3	Lymphoma	1
-->GFI1-->MYC-->miR-20a-->	3	Lymphoma	1
-->GFI1-->MYC-->miR-26b-->	3	Lymphoma	1
-->GFI1-->MYC-->miR-29a-->	3	Lymphoma	1
-->GFI1-->MYC-->miR-29c-->	3	Lymphoma	1
-->GFI1-->MYC-->miR-92a-->	3	Lymphoma	1
-->GNRH1-->miR-212-->	2	Pituitary Disease	1
-->HIF1A-->TWIST1-->miR-200b-->	3	Breast Cancer	1
-->HIF1A-->TWIST1-->miR-200c-->	3	Breast Cancer	1
-->IRF1-->miR-155-->CBFB-->	3	Leukemia	1
-->IRF4-->CIITA-->	2	Lymphoma	1
-->JUN-->CCND1-->miR-17-->MEF2D-->	4	Leukemia	1
-->JUN-->FOSL1-->miR-222-->STAT5A-->	4	Breast Cancer	1
-->JUN-->TNF-->miR-31-->	3	Leukemia	1
-->JUN-->TP53-->EGFR-->miR-21-->STAT3-->TWIST1-->	6	Breast Cancer	1
-->JUN-->TP53-->EGFR-->miR-21-->STAT3-->miR-181b-1-->	6	Breast Cancer	1
-->JUN-->TP53-->ESR1-->PGR-->	4	Breast Cancer	1
-->JUN-->TP53-->miR-125b-->CDKN2A-->miR-410-->	5	Leukemia	1
-->JUN-->TP53-->miR-155-->BACH1-->	4	Breast Cancer	1
-->JUN-->TP53-->miR-155-->MEIS1-->	4	Leukemia	1
-->LEF1-->AR-->NKX3-1-->	3	Prostate Cancer	1
-->LEF1-->CCND1-->miR-17-->MEF2D-->	4	Leukemia	1
-->NOTCH1-->PTEN-->miR-19a-->CCND1-->miR-20a-->	5	Lymphoma	1
-->NOTCH1-->PTEN-->miR-19a-->HOXA5-->	4	Squamous Cell Carcinoma	1
-->NOTCH1-->PTEN-->miR-19a-->HOXA5-->	4	Lymphoma	1
-->NOTCH1-->PTEN-->miR-21-->STAT3-->TWIST1-->miR-10b-->	6	Breast Cancer	1
-->NOTCH1-->PTEN-->miR-21-->STAT3-->miR-181b-1-->	5	Breast Cancer	1
-->NOTCH1-->PTEN-->miR-21-->TGFB1-->let-7d-->	5	Squamous Cell Carcinoma	1
-->NOTCH1-->PTEN-->miR-21-->TGFB1-->miR-200a-->	5	Squamous Cell Carcinoma	1
-->NOTCH1-->PTEN-->miR-21-->TGFB1-->miR-200b-->	5	Squamous Cell Carcinoma	1
-->NOTCH1-->PTEN-->miR-21-->TGFB1-->miR-200c-->	5	Squamous Cell Carcinoma	1
-->NOTCH1-->PTEN-->miR-21-->TGFB1-->miR-205-->	5	Squamous Cell Carcinoma	1
-->NOTCH1-->PTEN-->miR-21-->TGFB1-->miR-224-->	5	Squamous Cell Carcinoma	1
-->NOTCH1-->PTEN-->miR-21-->TGFB1-->miR-23a-->	5	Squamous Cell Carcinoma	1
-->NOTCH1-->PTEN-->miR-21-->TGFB1-->miR-29a-->	5	Squamous Cell Carcinoma	1
-->PAX2-->TP53-->ESR1-->PGR-->IGFBP1-->	5	Adenocarcinoma	1
-->PAX5-->CIITA-->	2	Lymphoma	1
-->PAX5-->TP53-->PTEN-->miR-19a-->HOXA5-->	5	Lymphoma	1
-->PAX5-->TP53-->miR-143-->	3	Lymphoma	1
-->PAX5-->TP53-->miR-143-->	3	Leukemia	1
-->PAX5-->TP53-->miR-145-->CBFB-->	4	Lymphoma	1
-->PAX5-->TP53-->miR-145-->CBFB-->	4	Leukemia	1
-->PAX5-->TP53-->miR-145-->MYC-->miR-106a-->	5	Lymphoma	1
-->PAX5-->TP53-->miR-145-->MYC-->miR-16-1-->	5	Lymphoma	1
-->PAX5-->TP53-->miR-145-->MYC-->miR-18a-->	5	Lymphoma	1
-->PAX5-->TP53-->miR-145-->MYC-->miR-19b-->	5	Lymphoma	1
-->PAX5-->TP53-->miR-145-->MYC-->miR-26b-->	5	Lymphoma	1
-->PAX5-->TP53-->miR-145-->MYC-->miR-29a-->	5	Lymphoma	1
-->PAX5-->TP53-->miR-145-->MYC-->miR-29c-->	5	Lymphoma	1
-->PAX5-->TP53-->miR-145-->MYC-->miR-92a-->	5	Lymphoma	1
-->PAX5-->TP53-->miR-155-->SPI1-->IRF4-->	5	Lymphoma	1
-->PAX5-->TP53-->miR-34a-->NOTCH1-->	4	Lymphoma	1
-->PAX5-->TP53-->miR-34a-->NOTCH1-->	4	Leukemia	1
-->PAX8-->TP53-->ESR1-->PGR-->IGFBP1-->	5	Adenocarcinoma	1
-->PHOX2B-->PHOX2A-->	2	Central Hypoventilation Syndrome	1
-->PHOX2B-->PHOX2A-->	2	Hypoxia	1
-->POU2F2-->MYC-->CCND1-->	3	Lymphoma	1
-->POU2F2-->MYC-->let-7a-->PRDM1-->CIITA-->	5	Lymphoma	1
-->POU2F2-->MYC-->let-7a-->PRDM1-->PAX5-->	5	Lymphoma	1
-->POU2F2-->MYC-->let-7c-->	3	Lymphoma	1
-->POU2F2-->MYC-->let-7d-->	3	Lymphoma	1
-->POU2F2-->MYC-->let-7e-->	3	Lymphoma	1
-->POU2F2-->MYC-->let-7f-->	3	Lymphoma	1
-->POU2F2-->MYC-->let-7g-->	3	Lymphoma	1
-->POU2F2-->MYC-->miR-16-1-->	3	Lymphoma	1
-->POU2F2-->MYC-->miR-18a-->	3	Lymphoma	1
-->POU2F2-->MYC-->miR-19a-->HOXA5-->	4	Lymphoma	1
-->POU2F2-->MYC-->miR-19b-->	3	Lymphoma	1
-->POU2F2-->MYC-->miR-20a-->	3	Lymphoma	1
-->POU2F2-->MYC-->miR-26b-->	3	Lymphoma	1
-->POU2F2-->MYC-->miR-29a-->	3	Lymphoma	1
-->POU2F2-->MYC-->miR-29c-->	3	Lymphoma	1
-->POU2F2-->MYC-->miR-92a-->	3	Lymphoma	1
-->POU5F1-->miR-302c-->ESR1-->BRCA1-->miR-146b-->	5	Ovaian Neoplasm	1
-->POU5F1-->miR-302c-->ESR1-->TP53-->miR-200b-->	5	Ovaian Neoplasm	1
-->POU5F1-->miR-302c-->ESR1-->TP53-->miR-200c-->	5	Ovaian Neoplasm	1
-->POU5F1-->miR-302c-->ESR1-->TP53-->miR-34b-->	5	Ovaian Neoplasm	1
-->POU5F1-->miR-302c-->ESR1-->TP53-->miR-34c-->	5	Ovaian Neoplasm	1
-->PRDM1-->PAX5-->TP53-->miR-155-->SPI1-->IRF4-->	6	Lymphoma	1
-->PRDM1-->PAX5-->TP53-->miR-34a-->NOTCH1-->	5	Lymphoma	1
-->RB1CC1-->RB1-->	2	Retinoblastoma	1
-->REL-->TNF-->miR-17-->CCND1-->	4	Lymphoma	1
-->REL-->TNF-->miR-9-->PRDM1-->PAX5-->	5	Lymphoma	1
-->RUNX2-->miR-23a-->	2	Leukemia	1
-->SMAD4-->miR-143-->	2	Pancreatic Cancer	1
-->SMAD4-->miR-143-->	2	Prostate Cancer	1
-->SOX10-->MITF-->miR-211-->	3	Melanoma	1
-->SOX2-->miR-302c-->ESR1-->BRCA1-->miR-146b-->	5	Ovaian Neoplasm	1
-->SOX2-->miR-302c-->ESR1-->PGR-->	4	Ovaian Neoplasm	1
-->SOX2-->miR-302c-->ESR1-->TP53-->miR-34b-->	5	Ovaian Neoplasm	1
-->SPI1-->BCL6-->TP53-->TP73-->	4	Lymphoma	1
-->SPI1-->BCL6-->TP53-->miR-34a-->NOTCH1-->	5	Lymphoma	1
-->SPI1-->BCL6-->TP53-->miR-34b-->	4	Lymphoma	1
-->SPI1-->miR-155-->CBFB-->	3	Lymphoma	1
-->Src-->miR-143-->	2	Breast Cancer	1
-->Src-->miR-145-->MYC-->CCND1-->	4	Breast Cancer	1
-->Src-->miR-145-->MYC-->let-7d-->	4	Breast Cancer	1
-->Src-->miR-145-->MYC-->let-7f-->	4	Breast Cancer	1
-->Src-->miR-145-->MYC-->let-7f-1-->	4	Breast Cancer	1
-->Src-->miR-145-->MYC-->let-7i-->FANCD2-->	5	Breast Cancer	1
-->Src-->miR-145-->MYC-->miR-18a-->	4	Breast Cancer	1
-->Src-->miR-145-->MYC-->miR-20a-->	4	Breast Cancer	1
-->Src-->miR-145-->MYC-->miR-29c-->	4	Breast Cancer	1
-->SREBF1-->PPARG-->	2	Insulin Resistance	1
-->STAT3-->AKT1-->miR-155-->BACH1-->	4	Breast Cancer	1
-->STAT3-->FOS-->CCND1-->	3	Breast Cancer	1
-->STAT3-->FOS-->FOSL1-->miR-222-->STAT5A-->	5	Breast Cancer	1
-->STAT3-->FOS-->TP53-->EGFR-->	4	Breast Cancer	1
-->STAT3-->MYC-->let-7a-->PRDM1-->PAX5-->	5	Lymphoma	1
-->STAT3-->MYC-->let-7c-->	3	Lymphoma	1
-->STAT3-->MYC-->let-7d-->	3	Breast Cancer	1
-->STAT3-->MYC-->let-7d-->	3	Lymphoma	1
-->STAT3-->MYC-->let-7f-->	3	Breast Cancer	1
-->STAT3-->MYC-->let-7f-->	3	Lymphoma	1
-->STAT3-->MYC-->let-7f-1-->	3	Breast Cancer	1
-->STAT3-->MYC-->let-7g-->	3	Lymphoma	1
-->STAT3-->MYC-->let-7i-->FANCD2-->	4	Breast Cancer	1
-->STAT3-->MYC-->miR-16-1-->	3	Lymphoma	1
-->STAT3-->MYC-->miR-18a-->	3	Breast Cancer	1
-->STAT3-->MYC-->miR-18a-->	3	Lymphoma	1
-->STAT3-->MYC-->miR-195-->	3	Breast Cancer	1
-->STAT3-->MYC-->miR-195-->	3	Lymphoma	1
-->STAT3-->MYC-->miR-19a-->HOXA5-->	4	Lymphoma	1
-->STAT3-->MYC-->miR-19b-->	3	Lymphoma	1
-->STAT3-->MYC-->miR-20a-->	3	Breast Cancer	1
-->STAT3-->MYC-->miR-20a-->	3	Lymphoma	1
-->STAT3-->MYC-->miR-26b-->	3	Lymphoma	1
-->STAT3-->MYC-->miR-29a-->	3	Lymphoma	1
-->STAT3-->MYC-->miR-29c-->	3	Breast Cancer	1
-->STAT3-->MYC-->miR-29c-->	3	Lymphoma	1
-->STAT3-->MYC-->miR-92a-->	3	Lymphoma	1
-->STAT3-->TWIST1-->miR-200a-->	3	Breast Cancer	1
-->STAT3-->TWIST1-->miR-200b-->	3	Breast Cancer	1
-->STAT3-->TWIST1-->miR-200c-->	3	Breast Cancer	1
-->STAT3-->TWIST1-->miR-205-->	3	Breast Cancer	1
-->STAT5A-->CCND1-->miR-17-->MEF2D-->	4	Leukemia	1
-->STAT5A-->IFNG-->miR-143-->	3	Leukemia	1
-->STAT5A-->IFNG-->miR-145-->CBFB-->	4	Leukemia	1
-->STAT5A-->IRF1-->miR-155-->CEBPB-->TNF-->miR-31-->	6	Leukemia	1
-->STAT5A-->IRF1-->miR-155-->MEIS1-->	4	Leukemia	1
-->STAT5B-->CCND1-->miR-17-->MEF2D-->	4	Leukemia	1
-->STAT5B-->IFNG-->miR-143-->	3	Leukemia	1
-->STAT5B-->IFNG-->miR-145-->CBFB-->	4	Leukemia	1
-->STAT5B-->IRF1-->miR-155-->CEBPB-->TNF-->miR-31-->	6	Leukemia	1
-->STAT5B-->IRF1-->miR-155-->MEIS1-->	4	Leukemia	1
-->TCF3-->miR-451-->	2	Leukemia	1
-->TGFB1-->miR-29a-->PTEN-->miR-25-->	4	Squamous Cell Carcinoma	1
-->TLX1-->miR-17-->CCND1-->	3	Leukemia	1
-->TLX1-->miR-17-->MEF2D-->	3	Leukemia	1
-->TLX1-->miR-19a-->HOXA5-->	3	Leukemia	1
-->TLX1-->miR-19b-->	2	Leukemia	1
-->TLX1-->miR-92a-->	2	Leukemia	1
-->TP73-->miR-145-->MYC-->CCND1-->	4	Lymphoma	1
-->TP73-->miR-145-->MYC-->let-7a-->PRDM1-->CIITA-->	6	Lymphoma	1
-->TP73-->miR-145-->MYC-->let-7a-->PRDM1-->PAX5-->	6	Lymphoma	1
-->TP73-->miR-145-->MYC-->let-7c-->	4	Lymphoma	1
-->TP73-->miR-145-->MYC-->let-7d-->	4	Lymphoma	1
-->TP73-->miR-145-->MYC-->let-7e-->	4	Lymphoma	1
-->TP73-->miR-145-->MYC-->let-7f-->	4	Lymphoma	1
-->TP73-->miR-145-->MYC-->let-7g-->	4	Lymphoma	1
-->TP73-->miR-145-->MYC-->miR-16-1-->	4	Lymphoma	1
-->TP73-->miR-145-->MYC-->miR-18a-->	4	Lymphoma	1
-->TP73-->miR-145-->MYC-->miR-19a-->HOXA5-->	5	Lymphoma	1
-->TP73-->miR-145-->MYC-->miR-19b-->	4	Lymphoma	1
-->TP73-->miR-145-->MYC-->miR-20a-->	4	Lymphoma	1
-->TP73-->miR-145-->MYC-->miR-26b-->	4	Lymphoma	1
-->TP73-->miR-145-->MYC-->miR-29a-->	4	Lymphoma	1
-->TP73-->miR-145-->MYC-->miR-29c-->	4	Lymphoma	1
-->TP73-->miR-145-->MYC-->miR-92a-->	4	Lymphoma	1
-->TWIST1-->miR-214-->PTEN-->miR-19a-->HOXA5-->	5	Squamous Cell Carcinoma	1
-->TWIST1-->miR-214-->PTEN-->miR-21-->TGFB1-->miR-224-->	6	Squamous Cell Carcinoma	1
-->TWIST1-->miR-214-->PTEN-->miR-25-->	4	Squamous Cell Carcinoma	1
-->TWIST1-->miR-214-->PTEN-->miR-302a-->	4	Squamous Cell Carcinoma	1
-->XBP1-->miR-346-->	2	Schizophrenia	1
-->YY1-->CDC6-->	2	Cervical Cancer	1
-->let-7c-->MYC-->CCND1-->	3	Lung Cancer	1
-->let-7c-->MYC-->CCND1-->	3	Lymphoma	1
-->let-7c-->MYC-->let-7a-->PRDM1-->CIITA-->	5	Lymphoma	1
-->let-7c-->MYC-->let-7a-->PRDM1-->PAX5-->	5	Lymphoma	1
-->let-7c-->MYC-->let-7d-->	3	Lung Cancer	1
-->let-7c-->MYC-->let-7d-->	3	Lymphoma	1
-->let-7c-->MYC-->let-7e-->	3	Lung Cancer	1
-->let-7c-->MYC-->let-7e-->	3	Lymphoma	1
-->let-7c-->MYC-->let-7f-->	3	Lung Cancer	1
-->let-7c-->MYC-->let-7f-->	3	Lymphoma	1
-->let-7c-->MYC-->let-7g-->	3	Lung Cancer	1
-->let-7c-->MYC-->let-7g-->	3	Lymphoma	1
-->let-7c-->MYC-->miR-20a-->	3	Lung Cancer	1
-->let-7c-->MYC-->miR-20a-->	3	Lymphoma	1
-->let-7c-->MYC-->miR-29a-->	3	Lung Cancer	1
-->let-7c-->MYC-->miR-29a-->	3	Lymphoma	1
-->miR-125a-5p-->TP53-->RB1-->	3	Lung Cancer	1
-->miR-125a-5p-->TP53-->miR-107-->	3	Lung Cancer	1
-->miR-125a-5p-->TP53-->miR-143-->	3	Lung Cancer	1
-->miR-125a-5p-->TP53-->miR-192-->	3	Lung Cancer	1
-->miR-125a-5p-->TP53-->miR-200b-->	3	Lung Cancer	1
-->miR-125a-5p-->TP53-->miR-200c-->	3	Lung Cancer	1
-->miR-125a-5p-->TP53-->miR-34b-->	3	Lung Cancer	1
-->miR-125a-5p-->TP53-->miR-34c-->	3	Lung Cancer	1
-->miR-129-->NOTCH1-->PTEN-->miR-19a-->HOXA5-->	5	Squamous Cell Carcinoma	1
-->miR-129-->NOTCH1-->PTEN-->miR-21-->TGFB1-->let-7d-->	6	Squamous Cell Carcinoma	1
-->miR-129-->NOTCH1-->PTEN-->miR-21-->TGFB1-->miR-200a-->	6	Squamous Cell Carcinoma	1
-->miR-129-->NOTCH1-->PTEN-->miR-21-->TGFB1-->miR-200b-->	6	Squamous Cell Carcinoma	1
-->miR-129-->NOTCH1-->PTEN-->miR-21-->TGFB1-->miR-200c-->	6	Squamous Cell Carcinoma	1
-->miR-129-->NOTCH1-->PTEN-->miR-21-->TGFB1-->miR-205-->	6	Squamous Cell Carcinoma	1
-->miR-129-->NOTCH1-->PTEN-->miR-21-->TGFB1-->miR-224-->	6	Squamous Cell Carcinoma	1
-->miR-129-->NOTCH1-->PTEN-->miR-21-->TGFB1-->miR-23a-->	6	Squamous Cell Carcinoma	1
-->miR-129-->NOTCH1-->PTEN-->miR-21-->TGFB1-->miR-29a-->	6	Squamous Cell Carcinoma	1
-->miR-129-->NOTCH1-->PTEN-->miR-25-->	4	Squamous Cell Carcinoma	1
-->miR-129-->NOTCH1-->PTEN-->miR-302a-->	4	Squamous Cell Carcinoma	1
-->miR-133-->ERG-->	2	Retinitis	1
-->miR-150-->MYB-->miR-155-->CBFB-->	4	Leukemia	1
-->miR-150-->MYB-->miR-155-->MEIS1-->	4	Leukemia	1
-->miR-16-->CCND1-->miR-17-->MEF2D-->	4	Leukemia	1
-->miR-16-->EGFR-->miR-21-->PTEN-->miR-302a-->	5	Squamous Cell Carcinoma	1
-->miR-16-->EGFR-->miR-21-->PTEN-->miR-302b-->	5	Squamous Cell Carcinoma	1
-->miR-16-->JUN-->IFNG-->	3	Leukemia	1
-->miR-16-->JUN-->TNF-->miR-31-->	4	Leukemia	1
-->miR-16-->JUN-->TP53-->TP73-->	4	Leukemia	1
-->miR-16-->JUN-->TP53-->miR-155-->MEIS1-->	5	Leukemia	1
-->miR-16-->JUN-->TP53-->miR-192-->	4	Leukemia	1
-->miR-16-->JUN-->TP53-->miR-34c-->	4	Leukemia	1
-->miR-16-1-->CCND1-->miR-17-->MEF2D-->	4	Leukemia	1
-->miR-181a-->ESR1-->CCND1-->miR-20a-->	4	Breast Cancer	1
-->miR-181a-->ESR1-->PGR-->MYC-->let-7f-1-->	5	Breast Cancer	1
-->miR-181a-->ESR1-->PGR-->MYC-->miR-29c-->	5	Breast Cancer	1
-->miR-181a-->ESR1-->TP53-->miR-143-->	4	Breast Cancer	1
-->miR-181b-->CDX2-->miR-125b-->CDKN2A-->miR-410-->	5	Leukemia	1
-->miR-181b-->ESR1-->BRCA1-->miR-146b-->	4	Breast Cancer	1
-->miR-181b-->ESR1-->CCND1-->miR-20a-->	4	Breast Cancer	1
-->miR-181b-->ESR1-->FOS-->FOSL1-->miR-222-->STAT5A-->	6	Breast Cancer	1
-->miR-181b-->ESR1-->PGR-->MYC-->let-7f-1-->	5	Breast Cancer	1
-->miR-181b-->ESR1-->PGR-->MYC-->miR-29c-->	5	Breast Cancer	1
-->miR-181b-->ESR1-->TP53-->miR-143-->	4	Breast Cancer	1
-->miR-181b-->ESR1-->TP53-->miR-155-->BACH1-->	5	Breast Cancer	1
-->miR-181b-->ESR1-->TP53-->miR-200b-->	4	Breast Cancer	1
-->miR-181b-->ESR1-->TP53-->miR-200c-->	4	Breast Cancer	1
-->miR-181c-->CDX2-->miR-125b-->CDKN2A-->miR-410-->	5	Leukemia	1
-->miR-18a-->ESR1-->CCND1-->miR-20a-->	4	Breast Cancer	1
-->miR-18a-->ESR1-->FOS-->FOSL1-->miR-222-->STAT5A-->	6	Breast Cancer	1
-->miR-193b-->ESR1-->BRCA1-->miR-146b-->	4	Breast Cancer	1
-->miR-193b-->ESR1-->CCND1-->miR-20a-->	4	Breast Cancer	1
-->miR-193b-->ESR1-->FOS-->FOSL1-->miR-222-->STAT5A-->	6	Breast Cancer	1
-->miR-193b-->ESR1-->PGR-->MYC-->let-7d-->	5	Breast Cancer	1
-->miR-193b-->ESR1-->PGR-->MYC-->let-7f-->	5	Breast Cancer	1
-->miR-193b-->ESR1-->PGR-->MYC-->let-7f-1-->	5	Breast Cancer	1
-->miR-193b-->ESR1-->PGR-->MYC-->miR-29c-->	5	Breast Cancer	1
-->miR-193b-->ESR1-->TP53-->miR-143-->	4	Breast Cancer	1
-->miR-193b-->ESR1-->TP53-->miR-155-->BACH1-->	5	Breast Cancer	1
-->miR-193b-->ESR1-->TP53-->miR-200b-->	4	Breast Cancer	1
-->miR-193b-->ESR1-->TP53-->miR-200c-->	4	Breast Cancer	1
-->miR-203-->TP63-->miR-193a-->	3	Squamous Cell Carcinoma	1
-->miR-206-->ESR1-->PGR-->MYC-->let-7d-->	5	Breast Cancer	1
-->miR-20a-->MEF2D-->	2	Leukemia	1
-->miR-214-->PTEN-->miR-19a-->CCND1-->miR-20a-->	5	Lymphoma	1
-->miR-214-->PTEN-->miR-21-->TGFB1-->let-7d-->	5	Squamous Cell Carcinoma	1
-->miR-214-->PTEN-->miR-21-->TGFB1-->miR-200a-->	5	Squamous Cell Carcinoma	1
-->miR-214-->PTEN-->miR-21-->TGFB1-->miR-200b-->	5	Squamous Cell Carcinoma	1
-->miR-214-->PTEN-->miR-21-->TGFB1-->miR-200c-->	5	Squamous Cell Carcinoma	1
-->miR-214-->PTEN-->miR-21-->TGFB1-->miR-205-->	5	Squamous Cell Carcinoma	1
-->miR-214-->PTEN-->miR-21-->TGFB1-->miR-23a-->	5	Squamous Cell Carcinoma	1
-->miR-214-->PTEN-->miR-21-->TGFB1-->miR-29a-->	5	Squamous Cell Carcinoma	1
-->miR-222-->ESR1-->CCND1-->miR-20a-->	4	Breast Cancer	1
-->miR-222-->ESR1-->PGR-->MYC-->let-7d-->	5	Breast Cancer	1
-->miR-222-->ESR1-->PGR-->MYC-->let-7f-->	5	Breast Cancer	1
-->miR-222-->ESR1-->PGR-->MYC-->let-7f-1-->	5	Breast Cancer	1
-->miR-222-->ESR1-->PGR-->MYC-->miR-29c-->	5	Breast Cancer	1
-->miR-222-->ESR1-->TP53-->miR-143-->	4	Breast Cancer	1
-->miR-23b-->NOTCH1-->PTEN-->miR-19a-->HOXA5-->	5	Squamous Cell Carcinoma	1
-->miR-23b-->NOTCH1-->PTEN-->miR-21-->TGFB1-->let-7d-->	6	Squamous Cell Carcinoma	1
-->miR-23b-->NOTCH1-->PTEN-->miR-21-->TGFB1-->miR-200a-->	6	Squamous Cell Carcinoma	1
-->miR-23b-->NOTCH1-->PTEN-->miR-21-->TGFB1-->miR-200b-->	6	Squamous Cell Carcinoma	1
-->miR-23b-->NOTCH1-->PTEN-->miR-21-->TGFB1-->miR-200c-->	6	Squamous Cell Carcinoma	1
-->miR-23b-->NOTCH1-->PTEN-->miR-21-->TGFB1-->miR-205-->	6	Squamous Cell Carcinoma	1
-->miR-23b-->NOTCH1-->PTEN-->miR-21-->TGFB1-->miR-224-->	6	Squamous Cell Carcinoma	1
-->miR-23b-->NOTCH1-->PTEN-->miR-21-->TGFB1-->miR-23a-->	6	Squamous Cell Carcinoma	1
-->miR-23b-->NOTCH1-->PTEN-->miR-21-->TGFB1-->miR-29a-->	6	Squamous Cell Carcinoma	1
-->miR-23b-->NOTCH1-->PTEN-->miR-25-->	4	Squamous Cell Carcinoma	1
-->miR-24-->MYC-->CCND1-->	3	Breast Cancer	1
-->miR-24-->NOTCH1-->PTEN-->miR-21-->STAT3-->TWIST1-->	6	Breast Cancer	1
-->miR-27b-->NOTCH1-->PTEN-->miR-19a-->HOXA5-->	5	Squamous Cell Carcinoma	1
-->miR-27b-->NOTCH1-->PTEN-->miR-21-->TGFB1-->let-7d-->	6	Squamous Cell Carcinoma	1
-->miR-27b-->NOTCH1-->PTEN-->miR-21-->TGFB1-->miR-200a-->	6	Squamous Cell Carcinoma	1
-->miR-27b-->NOTCH1-->PTEN-->miR-21-->TGFB1-->miR-200b-->	6	Squamous Cell Carcinoma	1
-->miR-27b-->NOTCH1-->PTEN-->miR-21-->TGFB1-->miR-200c-->	6	Squamous Cell Carcinoma	1
-->miR-27b-->NOTCH1-->PTEN-->miR-21-->TGFB1-->miR-205-->	6	Squamous Cell Carcinoma	1
-->miR-27b-->NOTCH1-->PTEN-->miR-21-->TGFB1-->miR-224-->	6	Squamous Cell Carcinoma	1
-->miR-27b-->NOTCH1-->PTEN-->miR-21-->TGFB1-->miR-23a-->	6	Squamous Cell Carcinoma	1
-->miR-27b-->NOTCH1-->PTEN-->miR-21-->TGFB1-->miR-29a-->	6	Squamous Cell Carcinoma	1
-->miR-27b-->NOTCH1-->PTEN-->miR-25-->	4	Squamous Cell Carcinoma	1
-->miR-27b-->NOTCH1-->PTEN-->miR-302a-->	4	Squamous Cell Carcinoma	1
-->miR-302c-->ESR1-->TP53-->miR-143-->	4	Ovaian Neoplasm	1
-->miR-34b-->MYC-->CCND1-->	3	Lung Cancer	1
-->miR-34b-->MYC-->CCND1-->	3	Melanoma	1
-->miR-34b-->MYC-->CCND1-->	3	Lymphoma	1
-->miR-34b-->MYC-->let-7a-->PRDM1-->CIITA-->	5	Lymphoma	1
-->miR-34b-->MYC-->let-7a-->PRDM1-->PAX5-->	5	Lymphoma	1
-->miR-34b-->MYC-->let-7c-->	3	Lung Cancer	1
-->miR-34b-->MYC-->let-7c-->	3	Lymphoma	1
-->miR-34b-->MYC-->let-7d-->	3	Lung Cancer	1
-->miR-34b-->MYC-->let-7d-->	3	Melanoma	1
-->miR-34b-->MYC-->let-7d-->	3	Lymphoma	1
-->miR-34b-->MYC-->let-7e-->	3	Lung Cancer	1
-->miR-34b-->MYC-->let-7e-->	3	Melanoma	1
-->miR-34b-->MYC-->let-7e-->	3	Lymphoma	1
-->miR-34b-->MYC-->let-7f-->	3	Lung Cancer	1
-->miR-34b-->MYC-->let-7f-->	3	Lymphoma	1
-->miR-34b-->MYC-->let-7f-1-->	3	Lung Cancer	1
-->miR-34b-->MYC-->let-7g-->	3	Lung Cancer	1
-->miR-34b-->MYC-->let-7g-->	3	Melanoma	1
-->miR-34b-->MYC-->let-7g-->	3	Lymphoma	1
-->miR-34b-->MYC-->miR-106a-->RB1-->	4	Lung Cancer	1
-->miR-34b-->MYC-->miR-16-1-->	3	Lymphoma	1
-->miR-34b-->MYC-->miR-18a-->	3	Lung Cancer	1
-->miR-34b-->MYC-->miR-18a-->	3	Lymphoma	1
-->miR-34b-->MYC-->miR-19a-->HOXA5-->	4	Lymphoma	1
-->miR-34b-->MYC-->miR-19b-->	3	Lymphoma	1
-->miR-34b-->MYC-->miR-20a-->	3	Lung Cancer	1
-->miR-34b-->MYC-->miR-20a-->	3	Lymphoma	1
-->miR-34b-->MYC-->miR-23b-->	3	Melanoma	1
-->miR-34b-->MYC-->miR-26b-->	3	Lymphoma	1
-->miR-34b-->MYC-->miR-29a-->	3	Lung Cancer	1
-->miR-34b-->MYC-->miR-29a-->	3	Lymphoma	1
-->miR-34b-->MYC-->miR-29c-->	3	Lung Cancer	1
-->miR-34b-->MYC-->miR-29c-->	3	Lymphoma	1
-->miR-34b-->MYC-->miR-92a-->	3	Lymphoma	1
-->miR-34b-->MYC-->miR-93-->	3	Lung Cancer	1
-->miR-34b-->NOTCH1-->PTEN-->miR-25-->	4	Squamous Cell Carcinoma	1
-->miR-34b-->NOTCH1-->PTEN-->miR-302a-->	4	Squamous Cell Carcinoma	1
-->miR-34b*-->CREB1-->CCND1-->	3	Melanoma	1
-->miR-34b*-->CREB1-->CIITA-->	3	Melanoma	1
-->miR-34b*-->CREB1-->MITF-->miR-211-->	4	Melanoma	1
-->miR-34b*-->CREB1-->NF1-->	3	Melanoma	1
-->miR-34b*-->MYC-->let-7c-->	3	Lung Cancer	1
-->miR-34b*-->MYC-->let-7c-->	3	Lymphoma	1
-->miR-34b*-->MYC-->let-7d-->	3	Lung Cancer	1
-->miR-34b*-->MYC-->let-7d-->	3	Melanoma	1
-->miR-34b*-->MYC-->let-7d-->	3	Lymphoma	1
-->miR-34b*-->MYC-->let-7e-->	3	Lung Cancer	1
-->miR-34b*-->MYC-->let-7e-->	3	Melanoma	1
-->miR-34b*-->MYC-->let-7e-->	3	Lymphoma	1
-->miR-34b*-->MYC-->let-7f-->	3	Lung Cancer	1
-->miR-34b*-->MYC-->let-7f-->	3	Lymphoma	1
-->miR-34b*-->MYC-->let-7f-1-->	3	Lung Cancer	1
-->miR-34b*-->MYC-->let-7g-->	3	Lung Cancer	1
-->miR-34b*-->MYC-->let-7g-->	3	Melanoma	1
-->miR-34b*-->MYC-->let-7g-->	3	Lymphoma	1
-->miR-34b*-->MYC-->miR-106a-->RB1-->	4	Lung Cancer	1
-->miR-34b*-->MYC-->miR-16-1-->	3	Lymphoma	1
-->miR-34b*-->MYC-->miR-18a-->	3	Lung Cancer	1
-->miR-34b*-->MYC-->miR-18a-->	3	Lymphoma	1
-->miR-34b*-->MYC-->miR-19a-->HOXA5-->	4	Lymphoma	1
-->miR-34b*-->MYC-->miR-19a-->PTEN-->miR-302a-->	5	Melanoma	1
-->miR-34b*-->MYC-->miR-19a-->PTEN-->miR-302b-->	5	Melanoma	1
-->miR-34b*-->MYC-->miR-19a-->PTEN-->miR-302c-->	5	Melanoma	1
-->miR-34b*-->MYC-->miR-19a-->PTEN-->miR-302d-->	5	Melanoma	1
-->miR-34b*-->MYC-->miR-19b-->	3	Lymphoma	1
-->miR-34b*-->MYC-->miR-20a-->	3	Lung Cancer	1
-->miR-34b*-->MYC-->miR-20a-->	3	Lymphoma	1
-->miR-34b*-->MYC-->miR-26b-->	3	Lymphoma	1
-->miR-34b*-->MYC-->miR-29a-->	3	Lung Cancer	1
-->miR-34b*-->MYC-->miR-29a-->	3	Lymphoma	1
-->miR-34b*-->MYC-->miR-29c-->	3	Lung Cancer	1
-->miR-34b*-->MYC-->miR-29c-->	3	Lymphoma	1
-->miR-34b*-->MYC-->miR-92a-->	3	Lymphoma	1
-->miR-34b*-->MYC-->miR-93-->	3	Lung Cancer	1
-->miR-34c-->NOTCH1-->PTEN-->miR-19a-->HOXA5-->	5	Squamous Cell Carcinoma	1
-->miR-34c-->NOTCH1-->PTEN-->miR-21-->TGFB1-->let-7d-->	6	Squamous Cell Carcinoma	1
-->miR-34c-->NOTCH1-->PTEN-->miR-21-->TGFB1-->miR-200a-->	6	Squamous Cell Carcinoma	1
-->miR-34c-->NOTCH1-->PTEN-->miR-21-->TGFB1-->miR-200b-->	6	Squamous Cell Carcinoma	1
-->miR-34c-->NOTCH1-->PTEN-->miR-21-->TGFB1-->miR-200c-->	6	Squamous Cell Carcinoma	1
-->miR-34c-->NOTCH1-->PTEN-->miR-21-->TGFB1-->miR-205-->	6	Squamous Cell Carcinoma	1
-->miR-34c-->NOTCH1-->PTEN-->miR-21-->TGFB1-->miR-224-->	6	Squamous Cell Carcinoma	1
-->miR-34c-->NOTCH1-->PTEN-->miR-21-->TGFB1-->miR-23a-->	6	Squamous Cell Carcinoma	1
-->miR-34c-->NOTCH1-->PTEN-->miR-21-->TGFB1-->miR-29a-->	6	Squamous Cell Carcinoma	1
-->miR-34c-->NOTCH1-->PTEN-->miR-25-->	4	Squamous Cell Carcinoma	1
-->miR-34c-->NOTCH1-->PTEN-->miR-302a-->	4	Squamous Cell Carcinoma	1
-->miR-494-->PTEN-->miR-19a-->HOXA5-->	4	Squamous Cell Carcinoma	1
-->miR-494-->PTEN-->miR-21-->TGFB1-->let-7d-->	5	Squamous Cell Carcinoma	1
-->miR-494-->PTEN-->miR-21-->TGFB1-->miR-200a-->	5	Squamous Cell Carcinoma	1
-->miR-494-->PTEN-->miR-21-->TGFB1-->miR-200b-->	5	Squamous Cell Carcinoma	1
-->miR-494-->PTEN-->miR-21-->TGFB1-->miR-200c-->	5	Squamous Cell Carcinoma	1
-->miR-494-->PTEN-->miR-21-->TGFB1-->miR-205-->	5	Squamous Cell Carcinoma	1
-->miR-494-->PTEN-->miR-21-->TGFB1-->miR-224-->	5	Squamous Cell Carcinoma	1
-->miR-494-->PTEN-->miR-21-->TGFB1-->miR-23a-->	5	Squamous Cell Carcinoma	1
-->miR-494-->PTEN-->miR-21-->TGFB1-->miR-29a-->	5	Squamous Cell Carcinoma	1
-->miR-494-->PTEN-->miR-25-->	3	Squamous Cell Carcinoma	1
-->miR-494-->PTEN-->miR-302a-->	3	Squamous Cell Carcinoma	1
-->miR-494-->PTEN-->miR-302c-->	3	Ovaian Neoplasm	1
-->AHR-->FOS-->TP53-->EGFR-->miR-21-->STAT3-->AKT1-->miR-181c-->	8	Breast Cancer	0.875
-->EIF2C2-->let-7a-->PRDM1-->PAX5-->TP53-->miR-155-->SPI1-->miR-338-->	8	Lymphoma	0.875
-->EP300-->CCND1-->miR-17-->RUNX1-->miR-27a-->SP1-->GATA1-->miR-144-->	8	Leukemia	0.875
-->EP300-->CCND1-->miR-17-->RUNX1-->miR-27a-->SP1-->GATA1-->miR-451-->	8	Leukemia	0.875
-->EP300-->CCND1-->miR-17-->RUNX1-->miR-27a-->SP1-->LEF1-->miR-372-->	8	Leukemia	0.875
-->EP300-->CCND1-->miR-17-->RUNX1-->miR-27a-->SP1-->TP53-->miR-107-->	8	Leukemia	0.875
-->FSH-->let-7a-->PRDM1-->PAX5-->TP53-->miR-155-->SPI1-->miR-338-->	8	Lymphoma	0.875
-->LIN28-->let-7a-->PRDM1-->PAX5-->TP53-->miR-155-->SPI1-->miR-338-->	8	Lymphoma	0.875
-->LIN28B-->let-7a-->PRDM1-->PAX5-->TP53-->miR-155-->SPI1-->miR-338-->	8	Lymphoma	0.875
-->NOTCH1-->PTEN-->miR-19a-->ESR1-->FOS-->FOSL1-->miR-222-->STAT5A-->	8	Breast Cancer	0.875
-->Src-->miR-145-->MYC-->YBX1-->EGFR-->miR-21-->STAT3-->TWIST1-->	8	Breast Cancer	0.875
-->TP73-->miR-145-->MYC-->miR-15a-->MYB-->miR-155-->SPI1-->miR-338-->	8	Lymphoma	0.875
-->TRIM32-->let-7a-->PRDM1-->PAX5-->TP53-->miR-155-->SPI1-->miR-338-->	8	Lymphoma	0.875
-->let-7b-->CCND1-->miR-17-->RUNX1-->miR-27a-->SP1-->GATA1-->miR-144-->	8	Leukemia	0.875
-->let-7b-->CCND1-->miR-17-->RUNX1-->miR-27a-->SP1-->GATA1-->miR-451-->	8	Leukemia	0.875
-->let-7b-->CCND1-->miR-17-->RUNX1-->miR-27a-->SP1-->LEF1-->miR-372-->	8	Leukemia	0.875
-->miR-129-->NOTCH1-->PTEN-->miR-21-->TGFB1-->miR-155-->CTNNB1-->miR-371-->	8	Squamous Cell Carcinoma	0.875
-->miR-129-->NOTCH1-->PTEN-->miR-21-->TGFB1-->miR-155-->SPI1-->miR-338-->	8	Squamous Cell Carcinoma	0.875
-->miR-129-->NOTCH1-->PTEN-->miR-21-->TGFB1-->miR-155-->SPI1-->miR-342-->	8	Squamous Cell Carcinoma	0.875
-->miR-16-1-->CCND1-->miR-17-->RUNX1-->miR-27a-->SP1-->GATA1-->miR-144-->	8	Leukemia	0.875
-->miR-16-1-->CCND1-->miR-17-->RUNX1-->miR-27a-->SP1-->GATA1-->miR-451-->	8	Leukemia	0.875
-->miR-16-1-->CCND1-->miR-17-->RUNX1-->miR-27a-->SP1-->LEF1-->miR-372-->	8	Leukemia	0.875
-->miR-16-1-->CCND1-->miR-17-->RUNX1-->miR-27a-->SP1-->TP53-->miR-107-->	8	Leukemia	0.875
-->miR-16-1-->CCND1-->miR-17-->RUNX1-->miR-27a-->SP1-->TP53-->miR-34b-->	8	Leukemia	0.875
-->miR-16-1-->CCND1-->miR-17-->RUNX1-->miR-27a-->SP1-->miR-34c-->NOTCH1-->	8	Leukemia	0.875
-->miR-16-1-->CCND1-->miR-20a-->E2F1-->miR-15a-->MYB-->miR-155-->MEIS1-->	8	Leukemia	0.875
-->miR-181c-->CDX2-->miR-125b-->E2F3-->miR-15a-->JUN-->TP53-->TP73-->	8	Leukemia	0.875
-->miR-181c-->CDX2-->miR-125b-->E2F3-->miR-15a-->JUN-->TP53-->miR-107-->	8	Leukemia	0.875
-->miR-181c-->CDX2-->miR-125b-->E2F3-->miR-15a-->JUN-->TP53-->miR-34c-->	8	Leukemia	0.875
-->miR-181c-->CDX2-->miR-125b-->E2F3-->miR-15a-->MYB-->miR-155-->CBFB-->	8	Leukemia	0.875
-->miR-181c-->CDX2-->miR-125b-->E2F3-->miR-15a-->MYB-->miR-155-->MEIS1-->	8	Leukemia	0.875
-->miR-19a-->CCND1-->miR-17-->RUNX1-->miR-27a-->SP1-->GATA1-->miR-144-->	8	Leukemia	0.875
-->miR-19a-->CCND1-->miR-17-->RUNX1-->miR-27a-->SP1-->GATA1-->miR-451-->	8	Leukemia	0.875
-->miR-203-->TP63-->miR-181a-->ESR1-->FOS-->FOSL1-->miR-222-->STAT5A-->	8	Breast Cancer	0.875
-->miR-23b-->NOTCH1-->PTEN-->miR-21-->TGFB1-->miR-155-->CTNNB1-->miR-371-->	8	Squamous Cell Carcinoma	0.875
-->miR-23b-->NOTCH1-->PTEN-->miR-21-->TGFB1-->miR-155-->SPI1-->miR-338-->	8	Squamous Cell Carcinoma	0.875
-->miR-23b-->NOTCH1-->PTEN-->miR-21-->TGFB1-->miR-155-->SPI1-->miR-342-->	8	Squamous Cell Carcinoma	0.875
-->miR-27b-->NOTCH1-->PTEN-->miR-21-->TGFB1-->miR-155-->CTNNB1-->miR-371-->	8	Squamous Cell Carcinoma	0.875
-->miR-27b-->NOTCH1-->PTEN-->miR-21-->TGFB1-->miR-155-->SPI1-->miR-338-->	8	Squamous Cell Carcinoma	0.875
-->miR-27b-->NOTCH1-->PTEN-->miR-21-->TGFB1-->miR-155-->SPI1-->miR-342-->	8	Squamous Cell Carcinoma	0.875
-->miR-34c-->NOTCH1-->PTEN-->miR-21-->TGFB1-->miR-155-->CTNNB1-->miR-371-->	8	Squamous Cell Carcinoma	0.875
-->miR-34c-->NOTCH1-->PTEN-->miR-21-->TGFB1-->miR-155-->SPI1-->miR-338-->	8	Squamous Cell Carcinoma	0.875
-->miR-34c-->NOTCH1-->PTEN-->miR-21-->TGFB1-->miR-155-->SPI1-->miR-342-->	8	Squamous Cell Carcinoma	0.875
-->miR-424-->CCND1-->miR-17-->RUNX1-->miR-27a-->SP1-->GATA1-->miR-144-->	8	Leukemia	0.875
-->miR-424-->CCND1-->miR-17-->RUNX1-->miR-27a-->SP1-->GATA1-->miR-451-->	8	Leukemia	0.875
-->miR-424-->CCND1-->miR-17-->RUNX1-->miR-27a-->SP1-->LEF1-->miR-372-->	8	Leukemia	0.875
-->miR-424-->CCND1-->miR-17-->RUNX1-->miR-27a-->SP1-->TP53-->miR-107-->	8	Leukemia	0.875
-->miR-424-->CCND1-->miR-17-->RUNX1-->miR-27a-->SP1-->TP53-->miR-34b-->	8	Leukemia	0.875
-->miR-424-->CCND1-->miR-17-->RUNX1-->miR-27a-->SP1-->miR-34c-->NOTCH1-->	8	Leukemia	0.875
-->miR-424-->CCND1-->miR-20a-->E2F1-->miR-15a-->MYB-->miR-155-->MEIS1-->	8	Leukemia	0.875
-->AHR-->FOS-->CCND1-->miR-20a-->E2F1-->let-7i-->FANCD2-->	7	Breast Cancer	0.857143
-->AHR-->FOS-->TP53-->EGFR-->miR-21-->TGFB1-->miR-205-->	7	Breast Cancer	0.857143
-->AHR-->FOS-->TP53-->ESR1-->BRCA1-->miR-146a-->NFIX-->	7	Breast Cancer	0.857143
-->AHR-->FOS-->TP53-->ESR1-->BRCA1-->miR-146a-->TBP-->	7	Breast Cancer	0.857143
-->AHR-->FOS-->TP53-->miR-145-->MYC-->miR-141-->KLF5-->	7	Breast Cancer	0.857143
-->AHR-->FOS-->TP53-->miR-145-->MYC-->miR-141-->SFPQ-->	7	Breast Cancer	0.857143
-->AHR-->FOS-->TP53-->miR-145-->MYC-->miR-141-->SIP1-->	7	Breast Cancer	0.857143
-->AHR-->FOS-->TP53-->miR-155-->CTNNB1-->miR-373-->TFAP4-->	7	Breast Cancer	0.857143
-->AKT2-->miR-22-->ESR1-->FOS-->FOSL1-->miR-222-->STAT5A-->	7	Breast Cancer	0.857143
-->AKT3-->miR-22-->ESR1-->FOS-->FOSL1-->miR-222-->STAT5A-->	7	Breast Cancer	0.857143
-->BCL6-->TP53-->ESR1-->TNF-->miR-9-->PRDM1-->PAX5-->	7	Lymphoma	0.857143
-->BCR-->miR-155-->CCND1-->miR-17-->RUNX1-->miR-27a-->SP4-->	7	Leukemia	0.857143
-->BRCA1-->miR-146a-->STAT1-->FOS-->FOSL1-->miR-222-->STAT5A-->	7	Breast Cancer	0.857143
-->CCND1-->miR-17-->RUNX1-->miR-27a-->SP1-->GATA1-->miR-144-->	7	Leukemia	0.857143
-->CCND1-->miR-17-->RUNX1-->miR-27a-->SP1-->GATA1-->miR-451-->	7	Leukemia	0.857143
-->CCND1-->miR-17-->RUNX1-->miR-27a-->SP1-->LEF1-->miR-372-->	7	Leukemia	0.857143
-->CCND1-->miR-17-->RUNX1-->miR-27a-->SP1-->TP53-->miR-107-->	7	Leukemia	0.857143
-->CCND1-->miR-17-->RUNX1-->miR-27a-->SP1-->TP53-->miR-34b-->	7	Leukemia	0.857143
-->CCND1-->miR-17-->RUNX1-->miR-27a-->SP1-->miR-34c-->NOTCH1-->	7	Leukemia	0.857143
-->CCND1-->miR-20a-->E2F1-->miR-15a-->MYB-->miR-155-->MEIS1-->	7	Leukemia	0.857143
-->CDX2-->miR-125b-->E2F3-->miR-15a-->JUN-->TP53-->TP73-->	7	Leukemia	0.857143
-->CDX2-->miR-125b-->E2F3-->miR-15a-->JUN-->TP53-->miR-107-->	7	Leukemia	0.857143
-->CDX2-->miR-125b-->E2F3-->miR-15a-->JUN-->TP53-->miR-192-->	7	Leukemia	0.857143
-->CDX2-->miR-125b-->E2F3-->miR-15a-->JUN-->TP53-->miR-34c-->	7	Leukemia	0.857143
-->CDX2-->miR-125b-->E2F3-->miR-15a-->MYB-->miR-155-->CBFB-->	7	Leukemia	0.857143
-->CDX2-->miR-125b-->E2F3-->miR-15a-->MYB-->miR-155-->MEIS1-->	7	Leukemia	0.857143
-->CEBPA-->miR-29a-->PTEN-->miR-302b-->TP63-->miR-181a-->GATA6-->	7	Squamous Cell Carcinoma	0.857143
-->CREM-->FOS-->TP53-->EGFR-->miR-21-->STAT3-->TWIST1-->	7	Breast Cancer	0.857143
-->CREM-->FOS-->TP53-->EGFR-->miR-21-->STAT3-->miR-181b-1-->	7	Breast Cancer	0.857143
-->EGR4-->TNF-->miR-9-->PRDM1-->PAX5-->TP53-->miR-34b-->	7	Lymphoma	0.857143
-->ELK3-->FOS-->TP53-->EGFR-->miR-21-->STAT3-->TWIST1-->	7	Breast Cancer	0.857143
-->ELK3-->FOS-->TP53-->EGFR-->miR-21-->STAT3-->miR-181b-1-->	7	Breast Cancer	0.857143
-->ELK4-->FOS-->TP53-->EGFR-->miR-21-->STAT3-->TWIST1-->	7	Breast Cancer	0.857143
-->ELK4-->FOS-->TP53-->EGFR-->miR-21-->STAT3-->miR-181b-1-->	7	Breast Cancer	0.857143
-->EP300-->CCND1-->miR-17-->RUNX1-->miR-27a-->SP1-->GFI1B-->	7	Leukemia	0.857143
-->EP300-->CCND1-->miR-17-->RUNX1-->miR-27a-->SP1-->IFNG-->	7	Leukemia	0.857143
-->EP300-->CCND1-->miR-17-->RUNX1-->miR-27a-->SP1-->NF1-->	7	Leukemia	0.857143
-->EP300-->CCND1-->miR-17-->RUNX1-->miR-27a-->SP1-->RARA-->	7	Leukemia	0.857143
-->EP300-->CCND1-->miR-17-->RUNX1-->miR-27a-->SP1-->miR-34c-->	7	Leukemia	0.857143
-->EP300-->CCND1-->miR-20a-->E2F1-->miR-223-->LMO2-->miR-142-->	7	Leukemia	0.857143
-->ETS2-->FOSL1-->miR-221-->ESR1-->TP53-->miR-155-->BACH1-->	7	Breast Cancer	0.857143
-->ETS2-->FOSL1-->miR-221-->ESR1-->TP53-->miR-155-->CTNNB1-->	7	Breast Cancer	0.857143
-->ETV4-->FOS-->TP53-->EGFR-->miR-21-->STAT3-->TWIST1-->	7	Breast Cancer	0.857143
-->ETV4-->FOS-->TP53-->EGFR-->miR-21-->STAT3-->miR-181b-1-->	7	Breast Cancer	0.857143
-->FANCD2-->TNF-->miR-9-->PRDM1-->PAX5-->TP53-->miR-34b-->	7	Lymphoma	0.857143
-->FOSL1-->VDR-->EGFR-->miR-21-->STAT3-->TWIST1-->miR-10b-->	7	Breast Cancer	0.857143
-->FOSL1-->miR-221-->ESR1-->TP53-->miR-155-->CTNNB1-->miR-371-->	7	Breast Cancer	0.857143
-->GFI1-->MYC-->miR-15a-->MYB-->miR-155-->SPI1-->miR-338-->	7	Lymphoma	0.857143
-->GTF2I-->FOS-->TP53-->EGFR-->miR-21-->STAT3-->TWIST1-->	7	Breast Cancer	0.857143
-->GTF2I-->FOS-->TP53-->EGFR-->miR-21-->STAT3-->miR-181b-1-->	7	Breast Cancer	0.857143
-->HoxD10-->miR-7-->EGFR-->miR-21-->STAT3-->FOS-->FOSL1-->	7	Breast Cancer	0.857143
-->IFNG-->miR-145-->MYC-->miR-15a-->MYB-->miR-155-->MEIS1-->	7	Leukemia	0.857143
-->IKZF1-->STAT4-->IRF1-->miR-155-->CEBPB-->TNF-->miR-31-->	7	Leukemia	0.857143
-->IRF7-->IFNB1-->miR-145-->MYC-->let-7a-->PRDM1-->CIITA-->	7	Lymphoma	0.857143
-->IRF7-->IFNB1-->miR-145-->MYC-->let-7a-->PRDM1-->PAX5-->	7	Lymphoma	0.857143
-->JUN-->CCND1-->miR-20a-->E2F1-->miR-223-->LMO2-->miR-142-->	7	Leukemia	0.857143
-->JUN-->TP53-->EGFR-->miR-21-->STAT3-->AKT1-->miR-181c-->	7	Breast Cancer	0.857143
-->KCNIP3-->FOS-->TP53-->EGFR-->miR-21-->STAT3-->TWIST1-->	7	Breast Cancer	0.857143
-->KCNIP3-->FOS-->TP53-->EGFR-->miR-21-->STAT3-->miR-181b-1-->	7	Breast Cancer	0.857143
-->KLF4-->ATF3-->TP53-->EGFR-->miR-21-->TGFB1-->miR-205-->	7	Squamous Cell Carcinoma	0.857143
-->KLF4-->ATF3-->TP53-->EGFR-->miR-21-->TGFB1-->miR-224-->	7	Squamous Cell Carcinoma	0.857143
-->LITAF-->TNF-->miR-9-->PRDM1-->PAX5-->TP53-->miR-34b-->	7	Lymphoma	0.857143
-->MRF4-->miR-206-->ESR1-->FOS-->FOSL1-->miR-222-->STAT5A-->	7	Breast Cancer	0.857143
-->MYF5-->miR-206-->ESR1-->FOS-->FOSL1-->miR-222-->STAT5A-->	7	Breast Cancer	0.857143
-->MyoD-->miR-206-->ESR1-->FOS-->FOSL1-->miR-222-->STAT5A-->	7	Breast Cancer	0.857143
-->NFAT5-->TNF-->miR-9-->PRDM1-->PAX5-->TP53-->miR-34b-->	7	Lymphoma	0.857143
-->NFATC2-->TNF-->miR-9-->PRDM1-->PAX5-->TP53-->miR-34b-->	7	Lymphoma	0.857143
-->NOTCH1-->PTEN-->miR-21-->E2F1-->let-7a-->PRDM1-->PAX5-->	7	Lymphoma	0.857143
-->NOTCH1-->PTEN-->miR-21-->STAT3-->TWIST1-->miR-373-->TFAP4-->	7	Breast Cancer	0.857143
-->NOTCH1-->PTEN-->miR-21-->TGFB1-->miR-155-->CTNNB1-->miR-371-->	7	Squamous Cell Carcinoma	0.857143
-->NOTCH1-->PTEN-->miR-21-->TGFB1-->miR-155-->SPI1-->IRF4-->	7	Lymphoma	0.857143
-->NOTCH1-->PTEN-->miR-21-->TGFB1-->miR-155-->SPI1-->miR-338-->	7	Squamous Cell Carcinoma	0.857143
-->NOTCH1-->PTEN-->miR-21-->TGFB1-->miR-155-->SPI1-->miR-338-->	7	Lymphoma	0.857143
-->NOTCH1-->PTEN-->miR-21-->TGFB1-->miR-155-->SPI1-->miR-342-->	7	Squamous Cell Carcinoma	0.857143
-->NR3B3-->miR-127-->BCL6-->TP53-->PTEN-->miR-19a-->HOXA5-->	7	Lymphoma	0.857143
-->NR3B3-->miR-127-->BCL6-->TP53-->miR-145-->MYC-->miR-106a-->	7	Lymphoma	0.857143
-->NR3B3-->miR-127-->BCL6-->TP53-->miR-145-->MYC-->miR-16-1-->	7	Lymphoma	0.857143
-->NR3B3-->miR-127-->BCL6-->TP53-->miR-145-->MYC-->miR-18a-->	7	Lymphoma	0.857143
-->NR3B3-->miR-127-->BCL6-->TP53-->miR-145-->MYC-->miR-19b-->	7	Lymphoma	0.857143
-->NR3B3-->miR-127-->BCL6-->TP53-->miR-145-->MYC-->miR-26b-->	7	Lymphoma	0.857143
-->NR3B3-->miR-127-->BCL6-->TP53-->miR-145-->MYC-->miR-29a-->	7	Lymphoma	0.857143
-->NR3B3-->miR-127-->BCL6-->TP53-->miR-145-->MYC-->miR-29c-->	7	Lymphoma	0.857143
-->NR3B3-->miR-127-->BCL6-->TP53-->miR-145-->MYC-->miR-92a-->	7	Lymphoma	0.857143
-->NR3B3-->miR-127-->BCL6-->TP53-->miR-155-->SPI1-->CIITA-->	7	Lymphoma	0.857143
-->NR3B3-->miR-127-->BCL6-->TP53-->miR-155-->SPI1-->IRF4-->	7	Lymphoma	0.857143
-->NR3B3-->miR-127-->BCL6-->TP53-->miR-155-->SPI1-->miR-338-->	7	Lymphoma	0.857143
-->PAX5-->TP53-->EGFR-->miR-21-->E2F1-->miR-223-->LMO2-->	7	Leukemia	0.857143
-->POU2F2-->MYC-->miR-15a-->MYB-->miR-155-->SPI1-->miR-338-->	7	Lymphoma	0.857143
-->POU5F1-->miR-302c-->ESR1-->TP53-->miR-155-->CTNNB1-->miR-371-->	7	Ovaian Neoplasm	0.857143
-->POU5F1-->miR-302c-->ESR1-->TP53-->miR-155-->CTNNB1-->miR-372-->	7	Ovaian Neoplasm	0.857143
-->POU5F1-->miR-302c-->ESR1-->TP53-->miR-200a-->ZEB1-->miR-429-->	7	Ovaian Neoplasm	0.857143
-->RARA-->EGFR-->miR-21-->E2F1-->miR-223-->LMO2-->miR-142-->	7	Leukemia	0.857143
-->SHP-->miR-127-->BCL6-->TP53-->PTEN-->miR-19a-->HOXA5-->	7	Lymphoma	0.857143
-->SHP-->miR-127-->BCL6-->TP53-->miR-145-->MYC-->miR-106a-->	7	Lymphoma	0.857143
-->SHP-->miR-127-->BCL6-->TP53-->miR-145-->MYC-->miR-16-1-->	7	Lymphoma	0.857143
-->SHP-->miR-127-->BCL6-->TP53-->miR-145-->MYC-->miR-18a-->	7	Lymphoma	0.857143
-->SHP-->miR-127-->BCL6-->TP53-->miR-145-->MYC-->miR-19b-->	7	Lymphoma	0.857143
-->SHP-->miR-127-->BCL6-->TP53-->miR-145-->MYC-->miR-26b-->	7	Lymphoma	0.857143
-->SHP-->miR-127-->BCL6-->TP53-->miR-145-->MYC-->miR-29a-->	7	Lymphoma	0.857143
-->SHP-->miR-127-->BCL6-->TP53-->miR-145-->MYC-->miR-29c-->	7	Lymphoma	0.857143
-->SHP-->miR-127-->BCL6-->TP53-->miR-145-->MYC-->miR-92a-->	7	Lymphoma	0.857143
-->SHP-->miR-127-->BCL6-->TP53-->miR-155-->SPI1-->CIITA-->	7	Lymphoma	0.857143
-->SHP-->miR-127-->BCL6-->TP53-->miR-155-->SPI1-->IRF4-->	7	Lymphoma	0.857143
-->SHP-->miR-127-->BCL6-->TP53-->miR-155-->SPI1-->miR-338-->	7	Lymphoma	0.857143
-->SMAD3-->JUN-->TP53-->EGFR-->miR-21-->STAT3-->TWIST1-->	7	Breast Cancer	0.857143
-->SMAD4-->JUN-->TP53-->EGFR-->miR-21-->STAT3-->TWIST1-->	7	Breast Cancer	0.857143
-->Src-->miR-145-->MYC-->FOXM1-->ESR1-->BRCA1-->miR-146b-->	7	Breast Cancer	0.857143
-->STAT1-->FOS-->TP53-->EGFR-->miR-21-->STAT3-->TWIST1-->	7	Breast Cancer	0.857143
-->STAT5A-->CCND1-->miR-20a-->E2F1-->miR-223-->LMO2-->miR-142-->	7	Leukemia	0.857143
-->STAT5B-->CCND1-->miR-20a-->E2F1-->miR-223-->LMO2-->miR-142-->	7	Leukemia	0.857143
-->TEAD4-->JUN-->TP53-->EGFR-->miR-21-->STAT3-->TWIST1-->	7	Breast Cancer	0.857143
-->TEAD4-->JUN-->TP53-->EGFR-->miR-21-->STAT3-->miR-181b-1-->	7	Breast Cancer	0.857143
-->TLX1-->miR-17-->RUNX1-->miR-27a-->SP1-->GATA1-->miR-144-->	7	Leukemia	0.857143
-->TLX1-->miR-17-->RUNX1-->miR-27a-->SP1-->GATA1-->miR-451-->	7	Leukemia	0.857143
-->TLX1-->miR-17-->RUNX1-->miR-27a-->SP1-->LEF1-->miR-372-->	7	Leukemia	0.857143
-->TP63-->miR-181a-->ESR1-->FOS-->FOSL1-->miR-222-->STAT5A-->	7	Breast Cancer	0.857143
-->TP73-->miR-145-->MYC-->miR-15a-->MYB-->miR-155-->MEIS1-->	7	Leukemia	0.857143
-->TWIST1-->miR-214-->PTEN-->miR-21-->STAT3-->AKT1-->miR-181c-->	7	Squamous Cell Carcinoma	0.857143
-->TWIST1-->miR-214-->PTEN-->miR-21-->TGFB1-->miR-27a-->SP4-->	7	Squamous Cell Carcinoma	0.857143
-->TWIST1-->miR-214-->PTEN-->miR-302b-->TP63-->miR-181a-->CDX2-->	7	Squamous Cell Carcinoma	0.857143
-->TWIST1-->miR-214-->PTEN-->miR-302b-->TP63-->miR-181a-->GATA6-->	7	Squamous Cell Carcinoma	0.857143
-->TXK-->TNF-->miR-9-->PRDM1-->PAX5-->TP53-->miR-34b-->	7	Lymphoma	0.857143
-->let-7b-->CCND1-->miR-17-->RUNX1-->miR-27a-->SP1-->GFI1B-->	7	Leukemia	0.857143
-->let-7b-->CCND1-->miR-17-->RUNX1-->miR-27a-->SP1-->NF1-->	7	Leukemia	0.857143
-->let-7b-->CCND1-->miR-17-->RUNX1-->miR-27a-->SP1-->RARA-->	7	Leukemia	0.857143
-->let-7b-->CCND1-->miR-20a-->E2F1-->miR-223-->LMO2-->miR-142-->	7	Leukemia	0.857143
-->let-7c-->MYC-->miR-15a-->MYB-->miR-155-->SPI1-->miR-338-->	7	Lymphoma	0.857143
-->let-7i-->TLR4-->miR-9-->PRDM1-->PAX5-->TP53-->miR-34b-->	7	Lymphoma	0.857143
-->miR-129-->NOTCH1-->PTEN-->miR-19a-->ESR1-->TP53-->TP73-->	7	Squamous Cell Carcinoma	0.857143
-->miR-129-->NOTCH1-->PTEN-->miR-19a-->ESR1-->TP53-->miR-107-->	7	Squamous Cell Carcinoma	0.857143
-->miR-129-->NOTCH1-->PTEN-->miR-19a-->ESR1-->TP53-->miR-215-->	7	Squamous Cell Carcinoma	0.857143
-->miR-129-->NOTCH1-->PTEN-->miR-19a-->ESR1-->TP53-->miR-34b-->	7	Squamous Cell Carcinoma	0.857143
-->miR-129-->NOTCH1-->PTEN-->miR-19a-->ESR1-->TP53-->miR-34c-->	7	Squamous Cell Carcinoma	0.857143
-->miR-129-->NOTCH1-->PTEN-->miR-21-->STAT3-->AKT1-->miR-181c-->	7	Squamous Cell Carcinoma	0.857143
-->miR-129-->NOTCH1-->PTEN-->miR-21-->STAT3-->TWIST1-->miR-10b-->	7	Breast Cancer	0.857143
-->miR-129-->NOTCH1-->PTEN-->miR-21-->STAT3-->TWIST1-->miR-199a-2-->	7	Squamous Cell Carcinoma	0.857143
-->miR-129-->NOTCH1-->PTEN-->miR-21-->STAT3-->TWIST1-->miR-214-->	7	Squamous Cell Carcinoma	0.857143
-->miR-129-->NOTCH1-->PTEN-->miR-21-->STAT3-->TWIST1-->miR-372-->	7	Squamous Cell Carcinoma	0.857143
-->miR-129-->NOTCH1-->PTEN-->miR-21-->TGFB1-->miR-141-->KLF5-->	7	Squamous Cell Carcinoma	0.857143
-->miR-129-->NOTCH1-->PTEN-->miR-21-->TGFB1-->miR-141-->SFPQ-->	7	Squamous Cell Carcinoma	0.857143
-->miR-129-->NOTCH1-->PTEN-->miR-21-->TGFB1-->miR-141-->SIP1-->	7	Squamous Cell Carcinoma	0.857143
-->miR-129-->NOTCH1-->PTEN-->miR-21-->TGFB1-->miR-141-->ZEB2-->	7	Squamous Cell Carcinoma	0.857143
-->miR-129-->NOTCH1-->PTEN-->miR-21-->TGFB1-->miR-146a-->NFIX-->	7	Squamous Cell Carcinoma	0.857143
-->miR-129-->NOTCH1-->PTEN-->miR-21-->TGFB1-->miR-146a-->TBP-->	7	Squamous Cell Carcinoma	0.857143
-->miR-129-->NOTCH1-->PTEN-->miR-21-->TGFB1-->miR-155-->BACH1-->	7	Squamous Cell Carcinoma	0.857143
-->miR-129-->NOTCH1-->PTEN-->miR-21-->TGFB1-->miR-155-->MEIS1-->	7	Squamous Cell Carcinoma	0.857143
-->miR-129-->NOTCH1-->PTEN-->miR-21-->TGFB1-->miR-155-->SMAD1-->	7	Squamous Cell Carcinoma	0.857143
-->miR-129-->NOTCH1-->PTEN-->miR-21-->TGFB1-->miR-155-->SMAD2-->	7	Squamous Cell Carcinoma	0.857143
-->miR-129-->NOTCH1-->PTEN-->miR-21-->TGFB1-->miR-155-->TRIM32-->	7	Squamous Cell Carcinoma	0.857143
-->miR-129-->NOTCH1-->PTEN-->miR-21-->TGFB1-->miR-27a-->FOXO1-->	7	Squamous Cell Carcinoma	0.857143
-->miR-129-->NOTCH1-->PTEN-->miR-21-->TGFB1-->miR-27a-->SP3-->	7	Squamous Cell Carcinoma	0.857143
-->miR-129-->NOTCH1-->PTEN-->miR-21-->TGFB1-->miR-27a-->SP4-->	7	Squamous Cell Carcinoma	0.857143
-->miR-129-->NOTCH1-->PTEN-->miR-302b-->TP63-->miR-181a-->CDX2-->	7	Squamous Cell Carcinoma	0.857143
-->miR-129-->NOTCH1-->PTEN-->miR-302b-->TP63-->miR-181a-->GATA6-->	7	Squamous Cell Carcinoma	0.857143
-->miR-16-->CCND1-->miR-20a-->E2F1-->miR-223-->LMO2-->miR-142-->	7	Leukemia	0.857143
-->miR-16-1-->CCND1-->miR-17-->RUNX1-->miR-27a-->SP1-->GFI1B-->	7	Leukemia	0.857143
-->miR-16-1-->CCND1-->miR-17-->RUNX1-->miR-27a-->SP1-->IFNG-->	7	Leukemia	0.857143
-->miR-16-1-->CCND1-->miR-17-->RUNX1-->miR-27a-->SP1-->NF1-->	7	Leukemia	0.857143
-->miR-16-1-->CCND1-->miR-20a-->E2F1-->let-7a-->PRDM1-->PAX5-->	7	Lymphoma	0.857143
-->miR-16-1-->CCND1-->miR-20a-->E2F1-->miR-223-->LMO2-->miR-142-->	7	Leukemia	0.857143
-->miR-181a-->ESR1-->PGR-->MYC-->miR-29b-->SP1-->APEX1-->	7	Breast Cancer	0.857143
-->miR-181b-->ESR1-->PGR-->MYC-->miR-29b-->SP1-->APEX1-->	7	Breast Cancer	0.857143
-->miR-181b-->ESR1-->TP53-->miR-155-->CTNNB1-->miR-373-->TFAP4-->	7	Breast Cancer	0.857143
-->miR-181c-->CDX2-->miR-125b-->E2F3-->miR-15a-->JUN-->IFNG-->	7	Leukemia	0.857143
-->miR-184-->AKT2-->miR-22-->PTEN-->miR-21-->TGFB1-->miR-205-->	7	Squamous Cell Carcinoma	0.857143
-->miR-184-->AKT2-->miR-22-->PTEN-->miR-21-->TGFB1-->miR-224-->	7	Squamous Cell Carcinoma	0.857143
-->miR-185-->AKT1-->miR-22-->PTEN-->miR-21-->STAT3-->TWIST1-->	7	Breast Cancer	0.857143
-->miR-18a-->ESR1-->PGR-->MYC-->miR-29b-->SP1-->APEX1-->	7	Breast Cancer	0.857143
-->miR-18a-->ESR1-->TP53-->miR-155-->CTNNB1-->miR-373-->TFAP4-->	7	Breast Cancer	0.857143
-->miR-193b-->ESR1-->PGR-->MYC-->miR-29b-->SP1-->APEX1-->	7	Breast Cancer	0.857143
-->miR-193b-->ESR1-->TP53-->miR-155-->CTNNB1-->miR-373-->TFAP4-->	7	Breast Cancer	0.857143
-->miR-19a-->CCND1-->miR-17-->RUNX1-->miR-27a-->SP1-->GFI1B-->	7	Leukemia	0.857143
-->miR-19a-->CCND1-->miR-17-->RUNX1-->miR-27a-->SP1-->LEF1-->	7	Leukemia	0.857143
-->miR-19a-->CCND1-->miR-20a-->E2F1-->miR-223-->LMO2-->miR-142-->	7	Leukemia	0.857143
-->miR-203-->TP63-->miR-181a-->CDX2-->miR-125b-->CDKN2A-->miR-410-->	7	Leukemia	0.857143
-->miR-203-->TP63-->miR-181a-->ESR1-->TP53-->PTEN-->miR-302a-->	7	Squamous Cell Carcinoma	0.857143
-->miR-203-->TP63-->miR-181a-->ESR1-->TP53-->PTEN-->miR-302b-->	7	Squamous Cell Carcinoma	0.857143
-->miR-203-->TP63-->miR-181a-->ESR1-->TP53-->miR-155-->BACH1-->	7	Breast Cancer	0.857143
-->miR-206-->ESR1-->PGR-->MYC-->miR-29b-->SP1-->APEX1-->	7	Breast Cancer	0.857143
-->miR-206-->ESR1-->TP53-->miR-155-->CTNNB1-->miR-373-->TFAP4-->	7	Breast Cancer	0.857143
-->miR-214-->PTEN-->miR-21-->E2F1-->let-7a-->PRDM1-->PAX5-->	7	Lymphoma	0.857143
-->miR-214-->PTEN-->miR-21-->TGFB1-->miR-155-->CTNNB1-->miR-371-->	7	Squamous Cell Carcinoma	0.857143
-->miR-214-->PTEN-->miR-21-->TGFB1-->miR-155-->SPI1-->IRF4-->	7	Lymphoma	0.857143
-->miR-214-->PTEN-->miR-21-->TGFB1-->miR-155-->SPI1-->miR-338-->	7	Squamous Cell Carcinoma	0.857143
-->miR-214-->PTEN-->miR-21-->TGFB1-->miR-155-->SPI1-->miR-338-->	7	Lymphoma	0.857143
-->miR-214-->PTEN-->miR-21-->TGFB1-->miR-155-->SPI1-->miR-342-->	7	Squamous Cell Carcinoma	0.857143
-->miR-222-->ESR1-->PGR-->MYC-->miR-29b-->SP1-->APEX1-->	7	Breast Cancer	0.857143
-->miR-23b-->NOTCH1-->PTEN-->miR-19a-->CCND1-->miR-17-->MEF2D-->	7	Leukemia	0.857143
-->miR-23b-->NOTCH1-->PTEN-->miR-19a-->ESR1-->TP53-->TP73-->	7	Squamous Cell Carcinoma	0.857143
-->miR-23b-->NOTCH1-->PTEN-->miR-19a-->ESR1-->TP53-->miR-107-->	7	Squamous Cell Carcinoma	0.857143
-->miR-23b-->NOTCH1-->PTEN-->miR-19a-->ESR1-->TP53-->miR-215-->	7	Squamous Cell Carcinoma	0.857143
-->miR-23b-->NOTCH1-->PTEN-->miR-19a-->ESR1-->TP53-->miR-34b-->	7	Squamous Cell Carcinoma	0.857143
-->miR-23b-->NOTCH1-->PTEN-->miR-19a-->ESR1-->TP53-->miR-34c-->	7	Squamous Cell Carcinoma	0.857143
-->miR-23b-->NOTCH1-->PTEN-->miR-21-->STAT3-->AKT1-->miR-181c-->	7	Squamous Cell Carcinoma	0.857143
-->miR-23b-->NOTCH1-->PTEN-->miR-21-->STAT3-->TWIST1-->miR-10b-->	7	Breast Cancer	0.857143
-->miR-23b-->NOTCH1-->PTEN-->miR-21-->STAT3-->TWIST1-->miR-199a-2-->	7	Squamous Cell Carcinoma	0.857143
-->miR-23b-->NOTCH1-->PTEN-->miR-21-->STAT3-->TWIST1-->miR-214-->	7	Squamous Cell Carcinoma	0.857143
-->miR-23b-->NOTCH1-->PTEN-->miR-21-->STAT3-->TWIST1-->miR-372-->	7	Squamous Cell Carcinoma	0.857143
-->miR-23b-->NOTCH1-->PTEN-->miR-21-->TGFB1-->miR-141-->KLF5-->	7	Squamous Cell Carcinoma	0.857143
-->miR-23b-->NOTCH1-->PTEN-->miR-21-->TGFB1-->miR-141-->SFPQ-->	7	Squamous Cell Carcinoma	0.857143
-->miR-23b-->NOTCH1-->PTEN-->miR-21-->TGFB1-->miR-141-->SIP1-->	7	Squamous Cell Carcinoma	0.857143
-->miR-23b-->NOTCH1-->PTEN-->miR-21-->TGFB1-->miR-141-->ZEB2-->	7	Squamous Cell Carcinoma	0.857143
-->miR-23b-->NOTCH1-->PTEN-->miR-21-->TGFB1-->miR-146a-->NFIX-->	7	Squamous Cell Carcinoma	0.857143
-->miR-23b-->NOTCH1-->PTEN-->miR-21-->TGFB1-->miR-146a-->TBP-->	7	Squamous Cell Carcinoma	0.857143
-->miR-23b-->NOTCH1-->PTEN-->miR-21-->TGFB1-->miR-155-->BACH1-->	7	Squamous Cell Carcinoma	0.857143
-->miR-23b-->NOTCH1-->PTEN-->miR-21-->TGFB1-->miR-155-->MEIS1-->	7	Squamous Cell Carcinoma	0.857143
-->miR-23b-->NOTCH1-->PTEN-->miR-21-->TGFB1-->miR-155-->SMAD1-->	7	Squamous Cell Carcinoma	0.857143
-->miR-23b-->NOTCH1-->PTEN-->miR-21-->TGFB1-->miR-155-->SMAD2-->	7	Squamous Cell Carcinoma	0.857143
-->miR-23b-->NOTCH1-->PTEN-->miR-21-->TGFB1-->miR-155-->TRIM32-->	7	Squamous Cell Carcinoma	0.857143
-->miR-23b-->NOTCH1-->PTEN-->miR-21-->TGFB1-->miR-27a-->FOXO1-->	7	Squamous Cell Carcinoma	0.857143
-->miR-23b-->NOTCH1-->PTEN-->miR-21-->TGFB1-->miR-27a-->SP3-->	7	Squamous Cell Carcinoma	0.857143
-->miR-23b-->NOTCH1-->PTEN-->miR-21-->TGFB1-->miR-27a-->SP4-->	7	Squamous Cell Carcinoma	0.857143
-->miR-23b-->NOTCH1-->PTEN-->miR-302b-->TP63-->miR-181a-->CDX2-->	7	Squamous Cell Carcinoma	0.857143
-->miR-24-->NOTCH1-->PTEN-->miR-21-->STAT3-->AKT1-->miR-181c-->	7	Breast Cancer	0.857143
-->miR-27b-->NOTCH1-->PTEN-->miR-19a-->CCND1-->miR-17-->MEF2D-->	7	Leukemia	0.857143
-->miR-27b-->NOTCH1-->PTEN-->miR-19a-->ESR1-->TP53-->TP73-->	7	Squamous Cell Carcinoma	0.857143
-->miR-27b-->NOTCH1-->PTEN-->miR-19a-->ESR1-->TP53-->miR-107-->	7	Squamous Cell Carcinoma	0.857143
-->miR-27b-->NOTCH1-->PTEN-->miR-19a-->ESR1-->TP53-->miR-215-->	7	Squamous Cell Carcinoma	0.857143
-->miR-27b-->NOTCH1-->PTEN-->miR-19a-->ESR1-->TP53-->miR-34b-->	7	Squamous Cell Carcinoma	0.857143
-->miR-27b-->NOTCH1-->PTEN-->miR-19a-->ESR1-->TP53-->miR-34c-->	7	Squamous Cell Carcinoma	0.857143
-->miR-27b-->NOTCH1-->PTEN-->miR-21-->STAT3-->AKT1-->miR-181c-->	7	Squamous Cell Carcinoma	0.857143
-->miR-27b-->NOTCH1-->PTEN-->miR-21-->STAT3-->TWIST1-->miR-10b-->	7	Breast Cancer	0.857143
-->miR-27b-->NOTCH1-->PTEN-->miR-21-->STAT3-->TWIST1-->miR-199a-2-->	7	Squamous Cell Carcinoma	0.857143
-->miR-27b-->NOTCH1-->PTEN-->miR-21-->STAT3-->TWIST1-->miR-214-->	7	Squamous Cell Carcinoma	0.857143
-->miR-27b-->NOTCH1-->PTEN-->miR-21-->STAT3-->TWIST1-->miR-372-->	7	Squamous Cell Carcinoma	0.857143
-->miR-27b-->NOTCH1-->PTEN-->miR-21-->TGFB1-->miR-141-->KLF5-->	7	Squamous Cell Carcinoma	0.857143
-->miR-27b-->NOTCH1-->PTEN-->miR-21-->TGFB1-->miR-141-->SFPQ-->	7	Squamous Cell Carcinoma	0.857143
-->miR-27b-->NOTCH1-->PTEN-->miR-21-->TGFB1-->miR-141-->SIP1-->	7	Squamous Cell Carcinoma	0.857143
-->miR-27b-->NOTCH1-->PTEN-->miR-21-->TGFB1-->miR-141-->ZEB2-->	7	Squamous Cell Carcinoma	0.857143
-->miR-27b-->NOTCH1-->PTEN-->miR-21-->TGFB1-->miR-146a-->NFIX-->	7	Squamous Cell Carcinoma	0.857143
-->miR-27b-->NOTCH1-->PTEN-->miR-21-->TGFB1-->miR-146a-->TBP-->	7	Squamous Cell Carcinoma	0.857143
-->miR-27b-->NOTCH1-->PTEN-->miR-21-->TGFB1-->miR-155-->BACH1-->	7	Squamous Cell Carcinoma	0.857143
-->miR-27b-->NOTCH1-->PTEN-->miR-21-->TGFB1-->miR-155-->MEIS1-->	7	Squamous Cell Carcinoma	0.857143
-->miR-27b-->NOTCH1-->PTEN-->miR-21-->TGFB1-->miR-155-->SMAD1-->	7	Squamous Cell Carcinoma	0.857143
-->miR-27b-->NOTCH1-->PTEN-->miR-21-->TGFB1-->miR-155-->SMAD2-->	7	Squamous Cell Carcinoma	0.857143
-->miR-27b-->NOTCH1-->PTEN-->miR-21-->TGFB1-->miR-155-->TRIM32-->	7	Squamous Cell Carcinoma	0.857143
-->miR-27b-->NOTCH1-->PTEN-->miR-21-->TGFB1-->miR-27a-->FOXO1-->	7	Squamous Cell Carcinoma	0.857143
-->miR-27b-->NOTCH1-->PTEN-->miR-21-->TGFB1-->miR-27a-->SP3-->	7	Squamous Cell Carcinoma	0.857143
-->miR-27b-->NOTCH1-->PTEN-->miR-21-->TGFB1-->miR-27a-->SP4-->	7	Squamous Cell Carcinoma	0.857143
-->miR-27b-->NOTCH1-->PTEN-->miR-302b-->TP63-->miR-181a-->CDX2-->	7	Squamous Cell Carcinoma	0.857143
-->miR-27b-->NOTCH1-->PTEN-->miR-302b-->TP63-->miR-181a-->GATA6-->	7	Squamous Cell Carcinoma	0.857143
-->miR-30-->JUN-->TP53-->EGFR-->miR-21-->STAT3-->TWIST1-->	7	Breast Cancer	0.857143
-->miR-30-->JUN-->TP53-->EGFR-->miR-21-->STAT3-->miR-181b-1-->	7	Breast Cancer	0.857143
-->miR-302b-->TP63-->miR-181a-->ESR1-->TP53-->PTEN-->miR-302a-->	7	Squamous Cell Carcinoma	0.857143
-->miR-30a-->NOTCH1-->PTEN-->miR-19a-->CCND1-->miR-17-->MEF2D-->	7	Leukemia	0.857143
-->miR-30a-->NOTCH1-->PTEN-->miR-21-->STAT3-->TWIST1-->miR-10b-->	7	Breast Cancer	0.857143
-->miR-34b-->MYC-->miR-15a-->MYB-->miR-155-->SPI1-->miR-338-->	7	Lymphoma	0.857143
-->miR-34b-->MYC-->miR-29b-->SP1-->CREB1-->MITF-->miR-211-->	7	Melanoma	0.857143
-->miR-34b-->NOTCH1-->PTEN-->miR-21-->STAT3-->AKT1-->miR-181c-->	7	Squamous Cell Carcinoma	0.857143
-->miR-34b-->NOTCH1-->PTEN-->miR-302b-->TP63-->miR-181a-->GATA6-->	7	Squamous Cell Carcinoma	0.857143
-->miR-34c-->NOTCH1-->PTEN-->miR-19a-->CCND1-->miR-17-->MEF2D-->	7	Leukemia	0.857143
-->miR-34c-->NOTCH1-->PTEN-->miR-19a-->ESR1-->TP53-->TP73-->	7	Squamous Cell Carcinoma	0.857143
-->miR-34c-->NOTCH1-->PTEN-->miR-19a-->ESR1-->TP53-->miR-107-->	7	Squamous Cell Carcinoma	0.857143
-->miR-34c-->NOTCH1-->PTEN-->miR-19a-->ESR1-->TP53-->miR-215-->	7	Squamous Cell Carcinoma	0.857143
-->miR-34c-->NOTCH1-->PTEN-->miR-19a-->ESR1-->TP53-->miR-34b-->	7	Squamous Cell Carcinoma	0.857143
-->miR-34c-->NOTCH1-->PTEN-->miR-21-->STAT3-->AKT1-->miR-181c-->	7	Squamous Cell Carcinoma	0.857143
-->miR-34c-->NOTCH1-->PTEN-->miR-21-->STAT3-->TWIST1-->miR-10b-->	7	Breast Cancer	0.857143
-->miR-34c-->NOTCH1-->PTEN-->miR-21-->STAT3-->TWIST1-->miR-199a-2-->	7	Squamous Cell Carcinoma	0.857143
-->miR-34c-->NOTCH1-->PTEN-->miR-21-->STAT3-->TWIST1-->miR-214-->	7	Squamous Cell Carcinoma	0.857143
-->miR-34c-->NOTCH1-->PTEN-->miR-21-->STAT3-->TWIST1-->miR-372-->	7	Squamous Cell Carcinoma	0.857143
-->miR-34c-->NOTCH1-->PTEN-->miR-21-->TGFB1-->miR-141-->KLF5-->	7	Squamous Cell Carcinoma	0.857143
-->miR-34c-->NOTCH1-->PTEN-->miR-21-->TGFB1-->miR-141-->SFPQ-->	7	Squamous Cell Carcinoma	0.857143
-->miR-34c-->NOTCH1-->PTEN-->miR-21-->TGFB1-->miR-141-->SIP1-->	7	Squamous Cell Carcinoma	0.857143
-->miR-34c-->NOTCH1-->PTEN-->miR-21-->TGFB1-->miR-141-->ZEB2-->	7	Squamous Cell Carcinoma	0.857143
-->miR-34c-->NOTCH1-->PTEN-->miR-21-->TGFB1-->miR-146a-->NFIX-->	7	Squamous Cell Carcinoma	0.857143
-->miR-34c-->NOTCH1-->PTEN-->miR-21-->TGFB1-->miR-146a-->TBP-->	7	Squamous Cell Carcinoma	0.857143
-->miR-34c-->NOTCH1-->PTEN-->miR-21-->TGFB1-->miR-155-->BACH1-->	7	Squamous Cell Carcinoma	0.857143
-->miR-34c-->NOTCH1-->PTEN-->miR-21-->TGFB1-->miR-155-->MEIS1-->	7	Squamous Cell Carcinoma	0.857143
-->miR-34c-->NOTCH1-->PTEN-->miR-21-->TGFB1-->miR-155-->SMAD1-->	7	Squamous Cell Carcinoma	0.857143
-->miR-34c-->NOTCH1-->PTEN-->miR-21-->TGFB1-->miR-155-->SMAD2-->	7	Squamous Cell Carcinoma	0.857143
-->miR-34c-->NOTCH1-->PTEN-->miR-21-->TGFB1-->miR-155-->TRIM32-->	7	Squamous Cell Carcinoma	0.857143
-->miR-34c-->NOTCH1-->PTEN-->miR-21-->TGFB1-->miR-27a-->FOXO1-->	7	Squamous Cell Carcinoma	0.857143
-->miR-34c-->NOTCH1-->PTEN-->miR-21-->TGFB1-->miR-27a-->SP3-->	7	Squamous Cell Carcinoma	0.857143
-->miR-34c-->NOTCH1-->PTEN-->miR-21-->TGFB1-->miR-27a-->SP4-->	7	Squamous Cell Carcinoma	0.857143
-->miR-34c-->NOTCH1-->PTEN-->miR-302b-->TP63-->miR-181a-->CDX2-->	7	Squamous Cell Carcinoma	0.857143
-->miR-34c-->NOTCH1-->PTEN-->miR-302b-->TP63-->miR-181a-->GATA6-->	7	Squamous Cell Carcinoma	0.857143
-->miR-424-->CCND1-->miR-17-->RUNX1-->miR-27a-->SP1-->GFI1B-->	7	Leukemia	0.857143
-->miR-424-->CCND1-->miR-17-->RUNX1-->miR-27a-->SP1-->IFNG-->	7	Leukemia	0.857143
-->miR-424-->CCND1-->miR-17-->RUNX1-->miR-27a-->SP1-->NF1-->	7	Leukemia	0.857143
-->miR-424-->CCND1-->miR-17-->RUNX1-->miR-27a-->SP1-->RARA-->	7	Leukemia	0.857143
-->miR-424-->CCND1-->miR-20a-->E2F1-->miR-223-->LMO2-->miR-142-->	7	Leukemia	0.857143
-->miR-494-->PTEN-->miR-21-->TGFB1-->miR-155-->CTNNB1-->miR-371-->	7	Squamous Cell Carcinoma	0.857143
-->miR-494-->PTEN-->miR-21-->TGFB1-->miR-155-->SPI1-->miR-338-->	7	Squamous Cell Carcinoma	0.857143
-->miR-494-->PTEN-->miR-21-->TGFB1-->miR-155-->SPI1-->miR-342-->	7	Squamous Cell Carcinoma	0.857143
-->AHR-->FOS-->CCND1-->miR-20a-->E2F1-->miR-18a-->	6	Breast Cancer	0.833333
-->AHR-->FOS-->CCND1-->miR-20a-->E2F1-->miR-195-->	6	Breast Cancer	0.833333
-->AHR-->FOS-->FOSL1-->miR-222-->STAT5A-->IFNG-->	6	Breast Cancer	0.833333
-->AHR-->FOS-->TP53-->EGFR-->miR-21-->HNRNPK-->	6	Breast Cancer	0.833333
-->AHR-->FOS-->TP53-->EGFR-->miR-21-->NFIB-->	6	Breast Cancer	0.833333
-->AHR-->FOS-->TP53-->EGFR-->miR-21-->PPARA-->	6	Breast Cancer	0.833333
-->AHR-->FOS-->TP53-->EGFR-->miR-21-->TOPORS-->	6	Breast Cancer	0.833333
-->AHR-->FOS-->TP53-->ESR1-->PGR-->IGFBP1-->	6	Breast Cancer	0.833333
-->AHR-->FOS-->TP53-->ESR1-->PGR-->IGFBP1-->	6	Adenocarcinoma	0.833333
-->AHR-->FOS-->TP53-->ESR1-->TNF-->miR-31-->	6	Breast Cancer	0.833333
-->AHR-->FOS-->TP53-->PTEN-->miR-22-->MAX-->	6	Breast Cancer	0.833333
-->AHR-->FOS-->TP53-->miR-125b-->CDKN2A-->miR-410-->	6	Breast Cancer	0.833333
-->AHR-->FOS-->TP53-->miR-125b-->LIN28-->let-7d-->	6	Breast Cancer	0.833333
-->AHR-->FOS-->TP53-->miR-125b-->LIN28-->let-7f-->	6	Breast Cancer	0.833333
-->AHR-->FOS-->TP53-->miR-145-->MYC-->YBX1-->	6	Breast Cancer	0.833333
-->AHR-->FOS-->TP53-->miR-145-->MYC-->let-7-->	6	Breast Cancer	0.833333
-->AHR-->FOS-->TP53-->miR-145-->MYC-->let-7a-1-->	6	Breast Cancer	0.833333
-->AHR-->FOS-->TP53-->miR-145-->MYC-->miR-23a-->	6	Breast Cancer	0.833333
-->AHR-->FOS-->TP53-->miR-145-->MYC-->miR-23b-->	6	Breast Cancer	0.833333
-->AHR-->FOS-->TP53-->miR-145-->MYC-->miR-26b-->	6	Breast Cancer	0.833333
-->AHR-->FOS-->TP53-->miR-145-->MYC-->miR-29a-->	6	Breast Cancer	0.833333
-->AHR-->FOS-->TP53-->miR-155-->CTNNB1-->miR-371-->	6	Breast Cancer	0.833333
-->AHR-->FOS-->TP53-->miR-155-->CTNNB1-->miR-372-->	6	Breast Cancer	0.833333
-->AHR-->FOS-->TP53-->miR-200a-->ZEB1-->miR-429-->	6	Breast Cancer	0.833333
-->AKT1-->miR-22-->ESR1-->TP53-->TP63-->miR-181a-->	6	Squamous Cell Carcinoma	0.833333
-->AKT1-->miR-22-->ESR1-->TP53-->TP63-->miR-181a-->	6	Breast Cancer	0.833333
-->AKT1-->miR-22-->PTEN-->miR-21-->STAT3-->TWIST1-->	6	Squamous Cell Carcinoma	0.833333
-->AKT2-->miR-22-->ESR1-->PGR-->MYC-->let-7d-->	6	Breast Cancer	0.833333
-->AKT2-->miR-22-->ESR1-->PGR-->MYC-->let-7f-->	6	Breast Cancer	0.833333
-->AKT2-->miR-22-->ESR1-->PGR-->MYC-->let-7f-1-->	6	Breast Cancer	0.833333
-->AKT2-->miR-22-->ESR1-->PGR-->MYC-->miR-29c-->	6	Breast Cancer	0.833333
-->AKT2-->miR-22-->ESR1-->TP53-->miR-155-->BACH1-->	6	Breast Cancer	0.833333
-->AKT2-->miR-22-->PTEN-->miR-21-->STAT3-->miR-181b-1-->	6	Breast Cancer	0.833333
-->AKT2-->miR-22-->PTEN-->miR-21-->TGFB1-->miR-205-->	6	Squamous Cell Carcinoma	0.833333
-->AKT2-->miR-22-->PTEN-->miR-21-->TGFB1-->miR-224-->	6	Squamous Cell Carcinoma	0.833333
-->AKT3-->miR-22-->ESR1-->PGR-->MYC-->let-7d-->	6	Breast Cancer	0.833333
-->AKT3-->miR-22-->ESR1-->PGR-->MYC-->let-7f-->	6	Breast Cancer	0.833333
-->AKT3-->miR-22-->ESR1-->PGR-->MYC-->let-7f-1-->	6	Breast Cancer	0.833333
-->AKT3-->miR-22-->ESR1-->PGR-->MYC-->miR-29c-->	6	Breast Cancer	0.833333
-->AKT3-->miR-22-->ESR1-->TP53-->miR-155-->BACH1-->	6	Breast Cancer	0.833333
-->AKT3-->miR-22-->PTEN-->miR-21-->STAT3-->miR-181b-1-->	6	Breast Cancer	0.833333
-->AKT3-->miR-22-->PTEN-->miR-21-->TGFB1-->miR-205-->	6	Squamous Cell Carcinoma	0.833333
-->AKT3-->miR-22-->PTEN-->miR-21-->TGFB1-->miR-224-->	6	Squamous Cell Carcinoma	0.833333
-->AR-->CCND1-->miR-20a-->E2F1-->let-7i-->FANCD2-->	6	Breast Cancer	0.833333
-->AR-->ELK4-->FOS-->FOSL1-->miR-222-->STAT5A-->	6	Breast Cancer	0.833333
-->AR-->RARA-->EGFR-->miR-21-->STAT3-->TWIST1-->	6	Breast Cancer	0.833333
-->ASF-->miR-221-->ESR1-->PGR-->MYC-->let-7d-->	6	Breast Cancer	0.833333
-->ASF-->miR-221-->ESR1-->PGR-->MYC-->let-7f-->	6	Breast Cancer	0.833333
-->ASF-->miR-221-->ESR1-->PGR-->MYC-->let-7f-1-->	6	Breast Cancer	0.833333
-->ASF-->miR-221-->ESR1-->PGR-->MYC-->miR-29c-->	6	Breast Cancer	0.833333
-->ASF-->miR-221-->ESR1-->TP53-->miR-155-->BACH1-->	6	Breast Cancer	0.833333
-->ASF-->miR-221-->PTEN-->miR-21-->STAT3-->miR-181b-1-->	6	Breast Cancer	0.833333
-->ASF-->miR-221-->PTEN-->miR-21-->TGFB1-->miR-205-->	6	Squamous Cell Carcinoma	0.833333
-->ASF-->miR-221-->PTEN-->miR-21-->TGFB1-->miR-224-->	6	Squamous Cell Carcinoma	0.833333
-->ATF3-->TP53-->EGFR-->miR-21-->STAT3-->TWIST1-->	6	Breast Cancer	0.833333
-->ATF3-->TP53-->EGFR-->miR-21-->STAT3-->miR-181b-1-->	6	Breast Cancer	0.833333
-->ATF3-->TP53-->EGFR-->miR-21-->STAT3-->miR-181b-1-->	6	Pancreatic Cancer	0.833333
-->ATF3-->TP53-->EGFR-->miR-21-->TGFB1-->miR-205-->	6	Squamous Cell Carcinoma	0.833333
-->ATF3-->TP53-->EGFR-->miR-21-->TGFB1-->miR-224-->	6	Squamous Cell Carcinoma	0.833333
-->BCL6-->TP53-->EGFR-->miR-21-->STAT3-->TWIST1-->	6	Breast Cancer	0.833333
-->BCL6-->TP53-->EGFR-->miR-21-->STAT3-->miR-181b-1-->	6	Breast Cancer	0.833333
-->BCL6-->TP53-->EGFR-->miR-21-->STAT3-->miR-181b-1-->	6	Pancreatic Cancer	0.833333
-->BCL6-->TP53-->EGFR-->miR-21-->TGFB1-->miR-205-->	6	Squamous Cell Carcinoma	0.833333
-->BCL6-->TP53-->EGFR-->miR-21-->TGFB1-->miR-224-->	6	Squamous Cell Carcinoma	0.833333
-->BCL6-->TP53-->miR-145-->MYC-->miR-221-->p27-->	6	Lymphoma	0.833333
-->BCR-->miR-155-->CCND1-->miR-17-->RUNX1-->NFE2L2-->	6	Leukemia	0.833333
-->BCR-->miR-155-->CCND1-->miR-20a-->E2F1-->miR-15b-->	6	Leukemia	0.833333
-->BCR-->miR-155-->CCND1-->miR-20a-->E2F1-->miR-16-2-->	6	Leukemia	0.833333
-->BCR-->miR-155-->CCND1-->miR-20a-->E2F1-->miR-19b-2-->	6	Leukemia	0.833333
-->BMP4-->miR-145-->MYC-->let-7a-->PRDM1-->CIITA-->	6	Lymphoma	0.833333
-->BMP4-->miR-145-->MYC-->let-7a-->PRDM1-->PAX5-->	6	Lymphoma	0.833333
-->BMP6-->miR-21-->STAT3-->FOS-->TP53-->miR-107-->	6	Pancreatic Cancer	0.833333
-->BMP6-->miR-21-->STAT3-->FOS-->TP53-->miR-34c-->	6	Pancreatic Cancer	0.833333
-->BRCA1-->miR-146a-->STAT1-->FOS-->TP53-->miR-200b-->	6	Breast Cancer	0.833333
-->BRCA1-->miR-146a-->STAT1-->FOS-->TP53-->miR-200c-->	6	Breast Cancer	0.833333
-->CCND1-->miR-17-->RUNX1-->miR-27a-->SP1-->GFI1B-->	6	Leukemia	0.833333
-->CCND1-->miR-17-->RUNX1-->miR-27a-->SP1-->IFNG-->	6	Leukemia	0.833333
-->CCND1-->miR-17-->RUNX1-->miR-27a-->SP1-->NF1-->	6	Leukemia	0.833333
-->CDX2-->miR-125b-->E2F3-->miR-15a-->JUN-->IFNG-->	6	Leukemia	0.833333
-->CEBPA-->miR-29a-->PTEN-->miR-19a-->MECP2-->miR-137-->	6	Squamous Cell Carcinoma	0.833333
-->CEBPA-->miR-29a-->PTEN-->miR-302b-->TP63-->miR-374a-->	6	Squamous Cell Carcinoma	0.833333
-->CEBPA-->miR-29a-->PTEN-->miR-302b-->TP63-->miR-519a-->	6	Squamous Cell Carcinoma	0.833333
-->CEBPA-->miR-29a-->PTEN-->miR-302b-->TP63-->miR-630-->	6	Squamous Cell Carcinoma	0.833333
-->CEBPA-->miR-34a-->MYB-->miR-155-->CEBPB-->SOX6-->	6	Leukemia	0.833333
-->CEBPA-->miR-34a-->MYB-->miR-155-->FOXO3-->NR2C2-->	6	Leukemia	0.833333
-->CEBPA-->miR-34a-->MYB-->miR-155-->SPI1-->TAL1-->	6	Leukemia	0.833333
-->CEBPA-->miR-34a-->MYB-->miR-155-->SPI1-->miR-342-->	6	Leukemia	0.833333
-->CEBPB-->IL1B-->miR-146a-->STAT1-->IFNG-->miR-145-->	6	Leukemia	0.833333
-->CEBPB-->TNF-->miR-17-->RUNX1-->miR-27a-->SP3-->	6	Leukemia	0.833333
-->CEBPB-->TNF-->miR-17-->RUNX1-->miR-27a-->SP4-->	6	Leukemia	0.833333
-->CREM-->FOS-->TP53-->ESR1-->BRCA1-->miR-146b-->	6	Breast Cancer	0.833333
-->CREM-->FOS-->TP53-->miR-145-->MYC-->let-7f-1-->	6	Breast Cancer	0.833333
-->CREM-->FOS-->TP53-->miR-145-->MYC-->miR-29b-->	6	Breast Cancer	0.833333
-->CREM-->FOS-->TP53-->miR-145-->MYC-->miR-29c-->	6	Breast Cancer	0.833333
-->CTNNB1-->miR-373-->RELA-->HIF1A-->TWIST1-->miR-205-->	6	Breast Cancer	0.833333
-->CTNNB1-->miR-373-->RELA-->TP53-->ESR1-->PGR-->	6	Breast Cancer	0.833333
-->CTNNB1-->miR-373-->RELA-->miR-21-->STAT3-->miR-181b-1-->	6	Breast Cancer	0.833333
-->E2F1-->miR-16-->EGFR-->miR-21-->TGFB1-->miR-205-->	6	Squamous Cell Carcinoma	0.833333
-->EGFR-->miR-21-->E2F1-->miR-18a-->ESR1-->PGR-->	6	Breast Cancer	0.833333
-->EGFR-->miR-21-->E2F1-->miR-223-->LMO2-->miR-142-->	6	Leukemia	0.833333
-->EGFR-->miR-21-->STAT3-->FOS-->IL6-->miR-152-->	6	Breast Cancer	0.833333
-->EGFR-->miR-21-->STAT3-->FOS-->TP53-->BCL6-->	6	Breast Cancer	0.833333
-->EGFR-->miR-21-->STAT3-->FOS-->TP53-->miR-107-->	6	Breast Cancer	0.833333
-->EGFR-->miR-21-->STAT3-->FOS-->TP53-->miR-107-->	6	Pancreatic Cancer	0.833333
-->EGFR-->miR-21-->STAT3-->FOS-->TP53-->miR-215-->	6	Breast Cancer	0.833333
-->EGFR-->miR-21-->STAT3-->FOS-->TP53-->miR-29-->	6	Breast Cancer	0.833333
-->EGFR-->miR-21-->STAT3-->FOS-->TP53-->miR-34c-->	6	Breast Cancer	0.833333
-->EGFR-->miR-21-->STAT3-->FOS-->TP53-->miR-34c-->	6	Pancreatic Cancer	0.833333
-->EGFR-->miR-21-->STAT3-->FOS-->TP53-->miR-519d-->	6	Breast Cancer	0.833333
-->EGFR-->miR-21-->STAT3-->TWIST1-->miR-373-->TFAP4-->	6	Breast Cancer	0.833333
-->EGFR-->miR-21-->TGFB1-->miR-146a-->BRCA1-->miR-146b-->	6	Squamous Cell Carcinoma	0.833333
-->EGFR-->miR-21-->TGFB1-->miR-146a-->BRCA1-->miR-146b-->	6	Breast Cancer	0.833333
-->EGFR-->miR-21-->TGFB1-->miR-155-->CTNNB1-->miR-371-->	6	Squamous Cell Carcinoma	0.833333
-->EGFR-->miR-21-->TGFB1-->miR-155-->SPI1-->miR-338-->	6	Squamous Cell Carcinoma	0.833333
-->EGFR-->miR-21-->TGFB1-->miR-155-->SPI1-->miR-342-->	6	Squamous Cell Carcinoma	0.833333
-->EIF2C2-->let-7a-->PRDM1-->PAX5-->TP53-->BCL6-->	6	Lymphoma	0.833333
-->EIF2C2-->let-7a-->PRDM1-->PAX5-->TP53-->TP73-->	6	Lymphoma	0.833333
-->EIF2C2-->let-7a-->PRDM1-->PAX5-->TP53-->miR-34b-->	6	Lymphoma	0.833333
-->ELK3-->FOS-->TP53-->ESR1-->BRCA1-->miR-146b-->	6	Breast Cancer	0.833333
-->ELK3-->FOS-->TP53-->miR-145-->MYC-->let-7f-1-->	6	Breast Cancer	0.833333
-->ELK3-->FOS-->TP53-->miR-145-->MYC-->miR-29b-->	6	Breast Cancer	0.833333
-->ELK3-->FOS-->TP53-->miR-145-->MYC-->miR-29c-->	6	Breast Cancer	0.833333
-->ELK4-->FOS-->TP53-->ESR1-->BRCA1-->miR-146b-->	6	Breast Cancer	0.833333
-->ELK4-->FOS-->TP53-->miR-145-->MYC-->let-7f-1-->	6	Breast Cancer	0.833333
-->ELK4-->FOS-->TP53-->miR-145-->MYC-->miR-29b-->	6	Breast Cancer	0.833333
-->ELK4-->FOS-->TP53-->miR-145-->MYC-->miR-29c-->	6	Breast Cancer	0.833333
-->EP300-->CCND1-->miR-17-->RUNX1-->miR-27a-->SP4-->	6	Leukemia	0.833333
-->EP300-->CCND1-->miR-20a-->E2F1-->CDKN2A-->miR-410-->	6	Leukemia	0.833333
-->EP300-->CCND1-->miR-20a-->E2F1-->let-7i-->FANCD2-->	6	Breast Cancer	0.833333
-->EP300-->CCND1-->miR-20a-->E2F1-->miR-19a-->HOXA5-->	6	Leukemia	0.833333
-->EP300-->miR-141-->KLF5-->MYC-->miR-221-->FOS-->	6	Breast Cancer	0.833333
-->ETS2-->FOSL1-->miR-221-->ESR1-->BRCA1-->miR-146b-->	6	Breast Cancer	0.833333
-->ETS2-->FOSL1-->miR-221-->ESR1-->TP53-->miR-143-->	6	Breast Cancer	0.833333
-->ETS2-->FOSL1-->miR-221-->ESR1-->TP53-->miR-200a-->	6	Breast Cancer	0.833333
-->ETS2-->FOSL1-->miR-221-->ESR1-->TP53-->miR-200b-->	6	Breast Cancer	0.833333
-->ETV4-->FOS-->TP53-->ESR1-->BRCA1-->miR-146b-->	6	Breast Cancer	0.833333
-->ETV4-->FOS-->TP53-->miR-145-->MYC-->let-7f-1-->	6	Breast Cancer	0.833333
-->ETV4-->FOS-->TP53-->miR-145-->MYC-->miR-29b-->	6	Breast Cancer	0.833333
-->ETV4-->FOS-->TP53-->miR-145-->MYC-->miR-29c-->	6	Breast Cancer	0.833333
-->FOSL1-->miR-221-->ESR1-->PGR-->MYC-->YBX1-->	6	Breast Cancer	0.833333
-->FOSL1-->miR-221-->ESR1-->PGR-->MYC-->let-7-->	6	Breast Cancer	0.833333
-->FOSL1-->miR-221-->ESR1-->PGR-->MYC-->let-7a-1-->	6	Breast Cancer	0.833333
-->FOSL1-->miR-221-->ESR1-->PGR-->MYC-->let-7b-->	6	Breast Cancer	0.833333
-->FOSL1-->miR-221-->ESR1-->PGR-->MYC-->let-7c-->	6	Breast Cancer	0.833333
-->FOSL1-->miR-221-->ESR1-->PGR-->MYC-->let-7e-->	6	Breast Cancer	0.833333
-->FOSL1-->miR-221-->ESR1-->PGR-->MYC-->let-7g-->	6	Breast Cancer	0.833333
-->FOSL1-->miR-221-->ESR1-->PGR-->MYC-->miR-23b-->	6	Breast Cancer	0.833333
-->FOSL1-->miR-221-->ESR1-->PGR-->MYC-->miR-26b-->	6	Breast Cancer	0.833333
-->FOSL1-->miR-221-->ESR1-->TP53-->miR-125b-->E2F3-->	6	Breast Cancer	0.833333
-->FOSL1-->miR-221-->ESR1-->TP53-->miR-125b-->LIN28-->	6	Breast Cancer	0.833333
-->FOSL2-->FOSL1-->miR-221-->ESR1-->TP53-->miR-200a-->	6	Breast Cancer	0.833333
-->FOSL2-->FOSL1-->miR-221-->ESR1-->TP53-->miR-200b-->	6	Breast Cancer	0.833333
-->FOXM1-->ESR1-->FOS-->FOSL1-->miR-222-->STAT5A-->	6	Breast Cancer	0.833333
-->FOXO3-->ESR1-->FOS-->FOSL1-->miR-222-->STAT5A-->	6	Breast Cancer	0.833333
-->FOXO4-->BCL6-->TP53-->PTEN-->miR-19a-->HOXA5-->	6	Lymphoma	0.833333
-->FOXO4-->BCL6-->TP53-->miR-125b-->CDKN2A-->miR-410-->	6	Leukemia	0.833333
-->FOXO4-->BCL6-->TP53-->miR-145-->MYC-->miR-106a-->	6	Lymphoma	0.833333
-->FOXO4-->BCL6-->TP53-->miR-145-->MYC-->miR-16-1-->	6	Lymphoma	0.833333
-->FOXO4-->BCL6-->TP53-->miR-145-->MYC-->miR-18a-->	6	Lymphoma	0.833333
-->FOXO4-->BCL6-->TP53-->miR-145-->MYC-->miR-19b-->	6	Lymphoma	0.833333
-->FOXO4-->BCL6-->TP53-->miR-145-->MYC-->miR-26b-->	6	Lymphoma	0.833333
-->FOXO4-->BCL6-->TP53-->miR-145-->MYC-->miR-29a-->	6	Lymphoma	0.833333
-->FOXO4-->BCL6-->TP53-->miR-145-->MYC-->miR-29c-->	6	Lymphoma	0.833333
-->FOXO4-->BCL6-->TP53-->miR-145-->MYC-->miR-92a-->	6	Lymphoma	0.833333
-->FOXO4-->BCL6-->TP53-->miR-155-->CEBPB-->IL1B-->	6	Leukemia	0.833333
-->FOXO4-->BCL6-->TP53-->miR-155-->SPI1-->CIITA-->	6	Lymphoma	0.833333
-->FOXO4-->BCL6-->TP53-->miR-155-->SPI1-->IRF4-->	6	Lymphoma	0.833333
-->FOXO4-->BCL6-->TP53-->miR-155-->SPI1-->miR-338-->	6	Lymphoma	0.833333
-->FSH-->let-7a-->PRDM1-->PAX5-->TP53-->BCL6-->	6	Lymphoma	0.833333
-->FSH-->let-7a-->PRDM1-->PAX5-->TP53-->TP73-->	6	Lymphoma	0.833333
-->FSH-->let-7a-->PRDM1-->PAX5-->TP53-->miR-34b-->	6	Lymphoma	0.833333
-->GATA1-->WT1-->MYB-->miR-155-->CEBPB-->SOX6-->	6	Leukemia	0.833333
-->GATA1-->WT1-->MYB-->miR-155-->FOXO3-->NR2C2-->	6	Leukemia	0.833333
-->GATA1-->WT1-->MYB-->miR-155-->SPI1-->TAL1-->	6	Leukemia	0.833333
-->GATA1-->WT1-->MYB-->miR-155-->SPI1-->miR-342-->	6	Leukemia	0.833333
-->GATA2-->TP53-->EGFR-->miR-21-->STAT3-->TWIST1-->	6	Breast Cancer	0.833333
-->GATA3-->IFNG-->miR-145-->MYC-->miR-17-->MEF2D-->	6	Leukemia	0.833333
-->GATA3-->IFNG-->miR-145-->MYC-->miR-19a-->HOXA5-->	6	Leukemia	0.833333
-->GFI1B-->MYC-->miR-15a-->MYB-->miR-155-->MEIS1-->	6	Leukemia	0.833333
-->GTF2I-->FOS-->TP53-->ESR1-->BRCA1-->miR-146b-->	6	Breast Cancer	0.833333
-->GTF2I-->FOS-->TP53-->miR-145-->MYC-->let-7f-1-->	6	Breast Cancer	0.833333
-->GTF2I-->FOS-->TP53-->miR-145-->MYC-->miR-29b-->	6	Breast Cancer	0.833333
-->GTF2I-->FOS-->TP53-->miR-145-->MYC-->miR-29c-->	6	Breast Cancer	0.833333
-->HIF1A-->CEBPA-->miR-29a-->PTEN-->miR-19a-->HOXA5-->	6	Squamous Cell Carcinoma	0.833333
-->HIF1A-->CEBPA-->miR-34a-->MYB-->miR-155-->MEIS1-->	6	Leukemia	0.833333
-->HIVEP1-->TP53-->EGFR-->miR-21-->STAT3-->TWIST1-->	6	Breast Cancer	0.833333
-->HIVEP1-->TP53-->EGFR-->miR-21-->STAT3-->miR-181b-1-->	6	Breast Cancer	0.833333
-->HIVEP1-->TP53-->EGFR-->miR-21-->STAT3-->miR-181b-1-->	6	Pancreatic Cancer	0.833333
-->HIVEP1-->TP53-->EGFR-->miR-21-->TGFB1-->miR-205-->	6	Squamous Cell Carcinoma	0.833333
-->HIVEP1-->TP53-->EGFR-->miR-21-->TGFB1-->miR-224-->	6	Squamous Cell Carcinoma	0.833333
-->HMGA1-->miR-222-->ESR1-->TP53-->miR-155-->BACH1-->	6	Breast Cancer	0.833333
-->HMGA1-->miR-222-->PTEN-->miR-21-->STAT3-->miR-181b-1-->	6	Breast Cancer	0.833333
-->HMGA1-->miR-222-->PTEN-->miR-21-->TGFB1-->miR-205-->	6	Squamous Cell Carcinoma	0.833333
-->HMGA1-->miR-222-->PTEN-->miR-21-->TGFB1-->miR-224-->	6	Squamous Cell Carcinoma	0.833333
-->HOXA5-->PGR-->MYC-->let-7a-->PRDM1-->CIITA-->	6	Lymphoma	0.833333
-->HOXA5-->PGR-->MYC-->let-7a-->PRDM1-->PAX5-->	6	Lymphoma	0.833333
-->HoxD10-->miR-7-->EGFR-->miR-21-->PTEN-->miR-302a-->	6	Squamous Cell Carcinoma	0.833333
-->HoxD10-->miR-7-->EGFR-->miR-21-->PTEN-->miR-302b-->	6	Squamous Cell Carcinoma	0.833333
-->HoxD10-->miR-7-->EGFR-->miR-21-->STAT3-->miR-181b-1-->	6	Breast Cancer	0.833333
-->HoxD10-->miR-7-->EGFR-->miR-21-->TGFB1-->let-7d-->	6	Squamous Cell Carcinoma	0.833333
-->HoxD10-->miR-7-->EGFR-->miR-21-->TGFB1-->miR-200a-->	6	Squamous Cell Carcinoma	0.833333
-->HoxD10-->miR-7-->EGFR-->miR-21-->TGFB1-->miR-200b-->	6	Squamous Cell Carcinoma	0.833333
-->HoxD10-->miR-7-->EGFR-->miR-21-->TGFB1-->miR-200c-->	6	Squamous Cell Carcinoma	0.833333
-->HoxD10-->miR-7-->EGFR-->miR-21-->TGFB1-->miR-205-->	6	Squamous Cell Carcinoma	0.833333
-->HoxD10-->miR-7-->EGFR-->miR-21-->TGFB1-->miR-224-->	6	Squamous Cell Carcinoma	0.833333
-->HoxD10-->miR-7-->EGFR-->miR-21-->TGFB1-->miR-29a-->	6	Squamous Cell Carcinoma	0.833333
-->IFNG-->miR-145-->MYC-->let-7a-->PRDM1-->CIITA-->	6	Lymphoma	0.833333
-->IL-4-->miR-29a-->PTEN-->miR-19a-->CCND1-->miR-20a-->	6	Lymphoma	0.833333
-->IL-4-->miR-29a-->PTEN-->miR-21-->TGFB1-->let-7d-->	6	Squamous Cell Carcinoma	0.833333
-->IL-4-->miR-29a-->PTEN-->miR-21-->TGFB1-->miR-200a-->	6	Squamous Cell Carcinoma	0.833333
-->IL-4-->miR-29a-->PTEN-->miR-21-->TGFB1-->miR-200b-->	6	Squamous Cell Carcinoma	0.833333
-->IL-4-->miR-29a-->PTEN-->miR-21-->TGFB1-->miR-200c-->	6	Squamous Cell Carcinoma	0.833333
-->IL-4-->miR-29a-->PTEN-->miR-21-->TGFB1-->miR-205-->	6	Squamous Cell Carcinoma	0.833333
-->IL-4-->miR-29a-->PTEN-->miR-21-->TGFB1-->miR-224-->	6	Squamous Cell Carcinoma	0.833333
-->IL-4-->miR-29a-->PTEN-->miR-21-->TGFB1-->miR-23a-->	6	Squamous Cell Carcinoma	0.833333
-->IRF7-->IFNB1-->miR-145-->MYC-->miR-19a-->HOXA5-->	6	Lymphoma	0.833333
-->JAG1-->miR-145-->MYC-->let-7a-->PRDM1-->CIITA-->	6	Lymphoma	0.833333
-->JAG1-->miR-145-->MYC-->let-7a-->PRDM1-->PAX5-->	6	Lymphoma	0.833333
-->JUN-->CCND1-->miR-17-->RUNX1-->miR-27a-->SP4-->	6	Leukemia	0.833333
-->JUN-->TP53-->EGFR-->miR-21-->STAT3-->miR-181b-1-->	6	Pancreatic Cancer	0.833333
-->JUN-->TP53-->EGFR-->miR-21-->TGFB1-->miR-205-->	6	Squamous Cell Carcinoma	0.833333
-->JUN-->TP53-->EGFR-->miR-21-->TGFB1-->miR-205-->	6	Breast Cancer	0.833333
-->JUN-->TP53-->miR-155-->CTNNB1-->miR-373-->TFAP4-->	6	Breast Cancer	0.833333
-->KCNIP3-->FOS-->TP53-->ESR1-->BRCA1-->miR-146b-->	6	Breast Cancer	0.833333
-->KCNIP3-->FOS-->TP53-->miR-145-->MYC-->let-7f-1-->	6	Breast Cancer	0.833333
-->KCNIP3-->FOS-->TP53-->miR-145-->MYC-->miR-29b-->	6	Breast Cancer	0.833333
-->KCNIP3-->FOS-->TP53-->miR-145-->MYC-->miR-29c-->	6	Breast Cancer	0.833333
-->KLF2-->miR-145-->MYC-->let-7a-->PRDM1-->CIITA-->	6	Lymphoma	0.833333
-->KLF2-->miR-145-->MYC-->let-7a-->PRDM1-->PAX5-->	6	Lymphoma	0.833333
-->KLF4-->ATF3-->TP53-->PTEN-->miR-19a-->HOXA5-->	6	Squamous Cell Carcinoma	0.833333
-->LEF1-->CCND1-->miR-20a-->E2F1-->miR-223-->LMO2-->	6	Leukemia	0.833333
-->LIN28-->let-7a-->PRDM1-->PAX5-->TP53-->BCL6-->	6	Lymphoma	0.833333
-->LIN28-->let-7a-->PRDM1-->PAX5-->TP53-->TP73-->	6	Lymphoma	0.833333
-->LIN28-->let-7a-->PRDM1-->PAX5-->TP53-->miR-34b-->	6	Lymphoma	0.833333
-->LIN28B-->let-7a-->PRDM1-->PAX5-->TP53-->BCL6-->	6	Lymphoma	0.833333
-->LIN28B-->let-7a-->PRDM1-->PAX5-->TP53-->TP73-->	6	Lymphoma	0.833333
-->LIN28B-->let-7a-->PRDM1-->PAX5-->TP53-->miR-34b-->	6	Lymphoma	0.833333
-->MRF4-->miR-206-->ESR1-->PGR-->MYC-->let-7f-->	6	Breast Cancer	0.833333
-->MRF4-->miR-206-->ESR1-->PGR-->MYC-->let-7f-1-->	6	Breast Cancer	0.833333
-->MRF4-->miR-206-->ESR1-->PGR-->MYC-->miR-29b-->	6	Breast Cancer	0.833333
-->MRF4-->miR-206-->ESR1-->PGR-->MYC-->miR-29c-->	6	Breast Cancer	0.833333
-->MRF4-->miR-206-->ESR1-->TP53-->miR-155-->BACH1-->	6	Breast Cancer	0.833333
-->MYF5-->miR-206-->ESR1-->PGR-->MYC-->let-7f-->	6	Breast Cancer	0.833333
-->MYF5-->miR-206-->ESR1-->PGR-->MYC-->let-7f-1-->	6	Breast Cancer	0.833333
-->MYF5-->miR-206-->ESR1-->PGR-->MYC-->miR-29b-->	6	Breast Cancer	0.833333
-->MYF5-->miR-206-->ESR1-->PGR-->MYC-->miR-29c-->	6	Breast Cancer	0.833333
-->MYF5-->miR-206-->ESR1-->TP53-->miR-155-->BACH1-->	6	Breast Cancer	0.833333
-->MyoD-->miR-206-->ESR1-->PGR-->MYC-->let-7f-->	6	Breast Cancer	0.833333
-->MyoD-->miR-206-->ESR1-->PGR-->MYC-->let-7f-1-->	6	Breast Cancer	0.833333
-->MyoD-->miR-206-->ESR1-->PGR-->MYC-->miR-29b-->	6	Breast Cancer	0.833333
-->MyoD-->miR-206-->ESR1-->PGR-->MYC-->miR-29c-->	6	Breast Cancer	0.833333
-->MyoD-->miR-206-->ESR1-->TP53-->miR-155-->BACH1-->	6	Breast Cancer	0.833333
-->MYOD1-->FOS-->TP53-->miR-145-->MYC-->let-7f-1-->	6	Breast Cancer	0.833333
-->MYOD1-->FOS-->TP53-->miR-145-->MYC-->miR-29b-->	6	Breast Cancer	0.833333
-->MYOD1-->FOS-->TP53-->miR-145-->MYC-->miR-29c-->	6	Breast Cancer	0.833333
-->NKX2-5-->miR-18a-->ESR1-->FOS-->FOSL1-->miR-221-->	6	Breast Cancer	0.833333
-->NKX2-5-->miR-18a-->ESR1-->PGR-->MYC-->let-7d-->	6	Breast Cancer	0.833333
-->NKX2-5-->miR-18a-->ESR1-->PGR-->MYC-->let-7f-->	6	Breast Cancer	0.833333
-->NKX2-5-->miR-18a-->ESR1-->PGR-->MYC-->let-7f-1-->	6	Breast Cancer	0.833333
-->NKX2-5-->miR-18a-->ESR1-->PGR-->MYC-->miR-29b-->	6	Breast Cancer	0.833333
-->NKX2-5-->miR-18a-->ESR1-->PGR-->MYC-->miR-29c-->	6	Breast Cancer	0.833333
-->NKX2-5-->miR-18a-->ESR1-->TP53-->miR-155-->BACH1-->	6	Breast Cancer	0.833333
-->NKX2-5-->miR-19a-->PTEN-->miR-21-->TGFB1-->miR-205-->	6	Squamous Cell Carcinoma	0.833333
-->NKX2-5-->miR-19a-->PTEN-->miR-21-->TGFB1-->miR-224-->	6	Squamous Cell Carcinoma	0.833333
-->NME2-->MYC-->miR-15a-->MYB-->miR-155-->MEIS1-->	6	Leukemia	0.833333
-->NOTCH1-->PTEN-->miR-19a-->CCND1-->miR-17-->MEF2D-->	6	Lymphoma	0.833333
-->NOTCH1-->PTEN-->miR-19a-->CCND1-->miR-17-->MEF2D-->	6	Leukemia	0.833333
-->NOTCH1-->PTEN-->miR-19a-->CCND1-->miR-17-->RBL1-->	6	Lymphoma	0.833333
-->NOTCH1-->PTEN-->miR-19a-->ESR1-->BRCA1-->miR-146b-->	6	Breast Cancer	0.833333
-->NOTCH1-->PTEN-->miR-19a-->ESR1-->TP53-->BCL6-->	6	Lymphoma	0.833333
-->NOTCH1-->PTEN-->miR-19a-->ESR1-->TP53-->TP73-->	6	Squamous Cell Carcinoma	0.833333
-->NOTCH1-->PTEN-->miR-19a-->ESR1-->TP53-->TP73-->	6	Lymphoma	0.833333
-->NOTCH1-->PTEN-->miR-19a-->ESR1-->TP53-->miR-107-->	6	Squamous Cell Carcinoma	0.833333
-->NOTCH1-->PTEN-->miR-19a-->ESR1-->TP53-->miR-215-->	6	Squamous Cell Carcinoma	0.833333
-->NOTCH1-->PTEN-->miR-19a-->ESR1-->TP53-->miR-34b-->	6	Squamous Cell Carcinoma	0.833333
-->NOTCH1-->PTEN-->miR-19a-->ESR1-->TP53-->miR-34b-->	6	Lymphoma	0.833333
-->NOTCH1-->PTEN-->miR-19a-->ESR1-->TP53-->miR-34c-->	6	Squamous Cell Carcinoma	0.833333
-->NOTCH1-->PTEN-->miR-21-->E2F1-->let-7i-->FANCD2-->	6	Breast Cancer	0.833333
-->NOTCH1-->PTEN-->miR-21-->HNRNPK-->MYC-->let-7b-->	6	Lymphoma	0.833333
-->NOTCH1-->PTEN-->miR-21-->HNRNPK-->MYC-->let-7c-->	6	Lymphoma	0.833333
-->NOTCH1-->PTEN-->miR-21-->HNRNPK-->MYC-->let-7e-->	6	Lymphoma	0.833333
-->NOTCH1-->PTEN-->miR-21-->HNRNPK-->MYC-->let-7f-->	6	Breast Cancer	0.833333
-->NOTCH1-->PTEN-->miR-21-->HNRNPK-->MYC-->let-7f-->	6	Lymphoma	0.833333
-->NOTCH1-->PTEN-->miR-21-->HNRNPK-->MYC-->let-7f-1-->	6	Breast Cancer	0.833333
-->NOTCH1-->PTEN-->miR-21-->HNRNPK-->MYC-->let-7g-->	6	Lymphoma	0.833333
-->NOTCH1-->PTEN-->miR-21-->HNRNPK-->MYC-->miR-26b-->	6	Lymphoma	0.833333
-->NOTCH1-->PTEN-->miR-21-->HNRNPK-->MYC-->miR-29b-->	6	Breast Cancer	0.833333
-->NOTCH1-->PTEN-->miR-21-->HNRNPK-->MYC-->miR-29c-->	6	Breast Cancer	0.833333
-->NOTCH1-->PTEN-->miR-21-->HNRNPK-->MYC-->miR-29c-->	6	Lymphoma	0.833333
-->NOTCH1-->PTEN-->miR-21-->JAG1-->miR-145-->CBFB-->	6	Lymphoma	0.833333
-->NOTCH1-->PTEN-->miR-21-->STAT3-->IRF1-->CIITA-->	6	Lymphoma	0.833333
-->NOTCH1-->PTEN-->miR-21-->STAT3-->TWIST1-->miR-199a-2-->	6	Squamous Cell Carcinoma	0.833333
-->NOTCH1-->PTEN-->miR-21-->STAT3-->TWIST1-->miR-199a-2-->	6	Breast Cancer	0.833333
-->NOTCH1-->PTEN-->miR-21-->STAT3-->TWIST1-->miR-214-->	6	Squamous Cell Carcinoma	0.833333
-->NOTCH1-->PTEN-->miR-21-->STAT3-->TWIST1-->miR-214-->	6	Breast Cancer	0.833333
-->NOTCH1-->PTEN-->miR-21-->STAT3-->TWIST1-->miR-214-->	6	Lymphoma	0.833333
-->NOTCH1-->PTEN-->miR-21-->STAT3-->TWIST1-->miR-372-->	6	Squamous Cell Carcinoma	0.833333
-->NOTCH1-->PTEN-->miR-21-->STAT3-->TWIST1-->miR-372-->	6	Breast Cancer	0.833333
-->NOTCH1-->PTEN-->miR-21-->STAT3-->miR-125b-->CEBPG-->	6	Breast Cancer	0.833333
-->NOTCH1-->PTEN-->miR-21-->TGFB1-->miR-141-->KLF5-->	6	Squamous Cell Carcinoma	0.833333
-->NOTCH1-->PTEN-->miR-21-->TGFB1-->miR-141-->SFPQ-->	6	Squamous Cell Carcinoma	0.833333
-->NOTCH1-->PTEN-->miR-21-->TGFB1-->miR-141-->SIP1-->	6	Squamous Cell Carcinoma	0.833333
-->NOTCH1-->PTEN-->miR-21-->TGFB1-->miR-141-->ZEB2-->	6	Squamous Cell Carcinoma	0.833333
-->NOTCH1-->PTEN-->miR-21-->TGFB1-->miR-146a-->NFIX-->	6	Squamous Cell Carcinoma	0.833333
-->NOTCH1-->PTEN-->miR-21-->TGFB1-->miR-146a-->TBP-->	6	Squamous Cell Carcinoma	0.833333
-->NOTCH1-->PTEN-->miR-21-->TGFB1-->miR-155-->BACH1-->	6	Squamous Cell Carcinoma	0.833333
-->NOTCH1-->PTEN-->miR-21-->TGFB1-->miR-155-->BACH1-->	6	Breast Cancer	0.833333
-->NOTCH1-->PTEN-->miR-21-->TGFB1-->miR-155-->MEIS1-->	6	Squamous Cell Carcinoma	0.833333
-->NOTCH1-->PTEN-->miR-21-->TGFB1-->miR-155-->SMAD1-->	6	Squamous Cell Carcinoma	0.833333
-->NOTCH1-->PTEN-->miR-21-->TGFB1-->miR-155-->SMAD2-->	6	Squamous Cell Carcinoma	0.833333
-->NOTCH1-->PTEN-->miR-21-->TGFB1-->miR-155-->TRIM32-->	6	Squamous Cell Carcinoma	0.833333
-->NOTCH1-->PTEN-->miR-21-->TGFB1-->miR-27a-->FOXO1-->	6	Squamous Cell Carcinoma	0.833333
-->NOTCH1-->PTEN-->miR-21-->TGFB1-->miR-27a-->SP3-->	6	Squamous Cell Carcinoma	0.833333
-->NOTCH1-->PTEN-->miR-21-->TGFB1-->miR-27a-->SP4-->	6	Squamous Cell Carcinoma	0.833333
-->NOTCH1-->PTEN-->miR-302b-->TP63-->miR-181a-->CDX2-->	6	Squamous Cell Carcinoma	0.833333
-->NR3B3-->miR-127-->BCL6-->TP53-->miR-145-->CBFB-->	6	Lymphoma	0.833333
-->NR3B3-->miR-127-->BCL6-->TP53-->miR-34a-->NOTCH1-->	6	Lymphoma	0.833333
-->p27-->miR-221-->ESR1-->PGR-->MYC-->let-7d-->	6	Breast Cancer	0.833333
-->p27-->miR-221-->ESR1-->PGR-->MYC-->let-7f-->	6	Breast Cancer	0.833333
-->p27-->miR-221-->ESR1-->PGR-->MYC-->let-7f-1-->	6	Breast Cancer	0.833333
-->p27-->miR-221-->ESR1-->PGR-->MYC-->miR-29c-->	6	Breast Cancer	0.833333
-->p27-->miR-221-->ESR1-->TP53-->miR-155-->BACH1-->	6	Breast Cancer	0.833333
-->p27-->miR-221-->PTEN-->miR-21-->STAT3-->miR-181b-1-->	6	Breast Cancer	0.833333
-->p27-->miR-221-->PTEN-->miR-21-->TGFB1-->miR-205-->	6	Squamous Cell Carcinoma	0.833333
-->p27-->miR-221-->PTEN-->miR-21-->TGFB1-->miR-224-->	6	Squamous Cell Carcinoma	0.833333
-->PAX2-->TP53-->EGFR-->miR-21-->STAT3-->TWIST1-->	6	Breast Cancer	0.833333
-->PAX2-->TP53-->EGFR-->miR-21-->STAT3-->miR-181b-1-->	6	Breast Cancer	0.833333
-->PAX2-->TP53-->EGFR-->miR-21-->STAT3-->miR-181b-1-->	6	Pancreatic Cancer	0.833333
-->PAX2-->TP53-->EGFR-->miR-21-->TGFB1-->miR-205-->	6	Squamous Cell Carcinoma	0.833333
-->PAX2-->TP53-->EGFR-->miR-21-->TGFB1-->miR-224-->	6	Squamous Cell Carcinoma	0.833333
-->PAX5-->TP53-->EGFR-->miR-21-->E2F1-->miR-16-2-->	6	Leukemia	0.833333
-->PAX5-->TP53-->EGFR-->miR-21-->E2F1-->miR-19b-2-->	6	Leukemia	0.833333
-->PAX5-->TP53-->EGFR-->miR-21-->STAT3-->IFNG-->	6	Leukemia	0.833333
-->PAX5-->TP53-->EGFR-->miR-21-->STAT3-->miR-181b-1-->	6	Breast Cancer	0.833333
-->PAX5-->TP53-->EGFR-->miR-21-->STAT3-->miR-181b-1-->	6	Pancreatic Cancer	0.833333
-->PAX5-->TP53-->EGFR-->miR-21-->TGFB1-->miR-205-->	6	Squamous Cell Carcinoma	0.833333
-->PAX5-->TP53-->EGFR-->miR-21-->TGFB1-->miR-224-->	6	Squamous Cell Carcinoma	0.833333
-->PAX5-->TP53-->ESR1-->CCND1-->miR-17-->MEF2D-->	6	Leukemia	0.833333
-->PAX5-->TP53-->miR-145-->MYC-->miR-221-->p27-->	6	Lymphoma	0.833333
-->PAX5-->TP53-->miR-155-->ETS1-->miR-222-->STAT5A-->	6	Leukemia	0.833333
-->PAX8-->TP53-->EGFR-->miR-21-->STAT3-->TWIST1-->	6	Breast Cancer	0.833333
-->PAX8-->TP53-->EGFR-->miR-21-->STAT3-->miR-181b-1-->	6	Breast Cancer	0.833333
-->PAX8-->TP53-->EGFR-->miR-21-->STAT3-->miR-181b-1-->	6	Pancreatic Cancer	0.833333
-->PAX8-->TP53-->EGFR-->miR-21-->TGFB1-->miR-205-->	6	Squamous Cell Carcinoma	0.833333
-->PAX8-->TP53-->EGFR-->miR-21-->TGFB1-->miR-224-->	6	Squamous Cell Carcinoma	0.833333
-->PDGF-->miR-221-->ESR1-->TP53-->miR-155-->BACH1-->	6	Breast Cancer	0.833333
-->PDGF-->miR-221-->PTEN-->miR-21-->STAT3-->TWIST1-->	6	Breast Cancer	0.833333
-->PDGF-->miR-221-->PTEN-->miR-21-->STAT3-->miR-181b-1-->	6	Breast Cancer	0.833333
-->PDGF-->miR-221-->PTEN-->miR-21-->TGFB1-->miR-205-->	6	Squamous Cell Carcinoma	0.833333
-->PDGF-->miR-221-->PTEN-->miR-21-->TGFB1-->miR-224-->	6	Squamous Cell Carcinoma	0.833333
-->PDGF-B-->miR-29a-->PTEN-->miR-19a-->CCND1-->miR-20a-->	6	Lymphoma	0.833333
-->PDGF-B-->miR-29a-->PTEN-->miR-21-->TGFB1-->let-7d-->	6	Squamous Cell Carcinoma	0.833333
-->PDGF-B-->miR-29a-->PTEN-->miR-21-->TGFB1-->miR-200a-->	6	Squamous Cell Carcinoma	0.833333
-->PDGF-B-->miR-29a-->PTEN-->miR-21-->TGFB1-->miR-200b-->	6	Squamous Cell Carcinoma	0.833333
-->PDGF-B-->miR-29a-->PTEN-->miR-21-->TGFB1-->miR-200c-->	6	Squamous Cell Carcinoma	0.833333
-->PDGF-B-->miR-29a-->PTEN-->miR-21-->TGFB1-->miR-205-->	6	Squamous Cell Carcinoma	0.833333
-->PDGF-B-->miR-29a-->PTEN-->miR-21-->TGFB1-->miR-224-->	6	Squamous Cell Carcinoma	0.833333
-->PDGF-B-->miR-29a-->PTEN-->miR-21-->TGFB1-->miR-23a-->	6	Squamous Cell Carcinoma	0.833333
-->PITX1-->TP53-->EGFR-->miR-21-->STAT3-->TWIST1-->	6	Breast Cancer	0.833333
-->PITX1-->TP53-->EGFR-->miR-21-->STAT3-->miR-181b-1-->	6	Breast Cancer	0.833333
-->PITX1-->TP53-->EGFR-->miR-21-->STAT3-->miR-181b-1-->	6	Pancreatic Cancer	0.833333
-->PITX1-->TP53-->EGFR-->miR-21-->TGFB1-->miR-205-->	6	Squamous Cell Carcinoma	0.833333
-->PITX1-->TP53-->EGFR-->miR-21-->TGFB1-->miR-224-->	6	Squamous Cell Carcinoma	0.833333
-->POU5F1-->miR-302c-->ESR1-->BRCA1-->miR-146a-->NFIX-->	6	Ovaian Neoplasm	0.833333
-->POU5F1-->miR-302c-->ESR1-->BRCA1-->miR-146a-->TBP-->	6	Ovaian Neoplasm	0.833333
-->POU5F1-->miR-302c-->ESR1-->PGR-->IGFBP1-->IFNB1-->	6	Ovaian Neoplasm	0.833333
-->POU5F1-->miR-302c-->ESR1-->PGR-->MYC-->let-7b-->	6	Ovaian Neoplasm	0.833333
-->POU5F1-->miR-302c-->ESR1-->PGR-->MYC-->let-7c-->	6	Ovaian Neoplasm	0.833333
-->POU5F1-->miR-302c-->ESR1-->PGR-->MYC-->let-7d-->	6	Ovaian Neoplasm	0.833333
-->POU5F1-->miR-302c-->ESR1-->PGR-->MYC-->let-7e-->	6	Ovaian Neoplasm	0.833333
-->POU5F1-->miR-302c-->ESR1-->PGR-->MYC-->let-7f-->	6	Ovaian Neoplasm	0.833333
-->POU5F1-->miR-302c-->ESR1-->PGR-->MYC-->let-7g-->	6	Ovaian Neoplasm	0.833333
-->POU5F1-->miR-302c-->ESR1-->PGR-->MYC-->miR-23a-->	6	Ovaian Neoplasm	0.833333
-->POU5F1-->miR-302c-->ESR1-->PGR-->MYC-->miR-23b-->	6	Ovaian Neoplasm	0.833333
-->POU5F1-->miR-302c-->ESR1-->PGR-->MYC-->miR-26b-->	6	Ovaian Neoplasm	0.833333
-->POU5F1-->miR-302c-->ESR1-->PGR-->MYC-->miR-29a-->	6	Ovaian Neoplasm	0.833333
-->POU5F1-->miR-302c-->ESR1-->PGR-->MYC-->miR-29c-->	6	Ovaian Neoplasm	0.833333
-->POU5F1-->miR-302c-->ESR1-->TP53-->PTEN-->miR-302f-->	6	Ovaian Neoplasm	0.833333
-->POU5F1-->miR-302c-->ESR1-->TP53-->miR-125b-->CEBPG-->	6	Ovaian Neoplasm	0.833333
-->POU5F1-->miR-302c-->ESR1-->TP53-->miR-125b-->E2F3-->	6	Ovaian Neoplasm	0.833333
-->POU5F1-->miR-302c-->ESR1-->TP53-->miR-125b-->LIN28-->	6	Ovaian Neoplasm	0.833333
-->POU5F1-->miR-302c-->ESR1-->TP53-->miR-155-->BACH1-->	6	Ovaian Neoplasm	0.833333
-->POU5F1-->miR-302c-->ESR1-->TP53-->miR-155-->MEIS1-->	6	Ovaian Neoplasm	0.833333
-->POU5F1-->miR-302c-->ESR1-->TP53-->miR-155-->SMAD1-->	6	Ovaian Neoplasm	0.833333
-->POU5F1-->miR-302c-->ESR1-->TP53-->miR-155-->SMAD2-->	6	Ovaian Neoplasm	0.833333
-->POU5F1-->miR-302c-->ESR1-->TP53-->miR-155-->TRIM32-->	6	Ovaian Neoplasm	0.833333
-->POU5F1-->miR-302c-->ESR1-->TP53-->miR-200a-->ZEB2-->	6	Ovaian Neoplasm	0.833333
-->PRDM1-->IFNB1-->miR-145-->MYC-->miR-19a-->HOXA5-->	6	Lymphoma	0.833333
-->RARA-->EGFR-->miR-21-->E2F1-->CDKN2A-->miR-410-->	6	Leukemia	0.833333
-->RARA-->EGFR-->miR-21-->E2F1-->miR-17-->MEF2D-->	6	Leukemia	0.833333
-->RARA-->EGFR-->miR-21-->E2F1-->miR-19a-->HOXA5-->	6	Leukemia	0.833333
-->RARA-->EGFR-->miR-21-->JAG1-->miR-145-->CBFB-->	6	Leukemia	0.833333
-->RARA-->EGFR-->miR-21-->STAT3-->FOS-->FOSL1-->	6	Breast Cancer	0.833333
-->RARA-->EGFR-->miR-21-->TGFB1-->miR-155-->MEIS1-->	6	Leukemia	0.833333
-->RARA-->EGFR-->miR-21-->TGFB1-->miR-24-->NOTCH1-->	6	Leukemia	0.833333
-->REL-->miR-21-->STAT3-->FOS-->TP53-->BCL6-->	6	Lymphoma	0.833333
-->REL-->miR-21-->TGFB1-->miR-155-->SPI1-->miR-338-->	6	Lymphoma	0.833333
-->RUNX2-->ESR1-->FOS-->FOSL1-->miR-222-->STAT5A-->	6	Breast Cancer	0.833333
-->RXRA-->EGFR-->miR-21-->STAT3-->FOS-->FOSL1-->	6	Breast Cancer	0.833333
-->SF2-->miR-221-->ESR1-->PGR-->MYC-->let-7d-->	6	Breast Cancer	0.833333
-->SF2-->miR-221-->ESR1-->PGR-->MYC-->let-7f-->	6	Breast Cancer	0.833333
-->SF2-->miR-221-->ESR1-->PGR-->MYC-->let-7f-1-->	6	Breast Cancer	0.833333
-->SF2-->miR-221-->ESR1-->PGR-->MYC-->miR-29c-->	6	Breast Cancer	0.833333
-->SF2-->miR-221-->ESR1-->TP53-->miR-155-->BACH1-->	6	Breast Cancer	0.833333
-->SF2-->miR-221-->PTEN-->miR-21-->STAT3-->miR-181b-1-->	6	Breast Cancer	0.833333
-->SF2-->miR-221-->PTEN-->miR-21-->TGFB1-->miR-205-->	6	Squamous Cell Carcinoma	0.833333
-->SF2-->miR-221-->PTEN-->miR-21-->TGFB1-->miR-224-->	6	Squamous Cell Carcinoma	0.833333
-->SHP-->miR-127-->BCL6-->TP53-->miR-145-->CBFB-->	6	Lymphoma	0.833333
-->SHP-->miR-127-->BCL6-->TP53-->miR-34a-->NOTCH1-->	6	Lymphoma	0.833333
-->SMAD3-->JUN-->TP53-->miR-125b-->CDKN2A-->miR-410-->	6	Leukemia	0.833333
-->SMAD4-->JUN-->TP53-->miR-125b-->CDKN2A-->miR-410-->	6	Leukemia	0.833333
-->SPI1-->miR-19a-->PTEN-->miR-21-->STAT3-->TWIST1-->	6	Lymphoma	0.833333
-->Src-->miR-145-->MYC-->FOXM1-->ESR1-->PGR-->	6	Breast Cancer	0.833333
-->Src-->miR-145-->MYC-->let-7a-->PRDM1-->CIITA-->	6	Lymphoma	0.833333
-->Src-->miR-145-->MYC-->let-7a-->PRDM1-->PAX5-->	6	Lymphoma	0.833333
-->Src-->miR-145-->MYC-->miR-141-->SIP1-->miR-200b-->	6	Breast Cancer	0.833333
-->Src-->miR-145-->MYC-->miR-141-->SIP1-->miR-200c-->	6	Breast Cancer	0.833333
-->Src-->miR-145-->MYC-->miR-141-->SIP1-->miR-429-->	6	Breast Cancer	0.833333
-->Src-->miR-145-->MYC-->miR-15a-->JUN-->FOSL1-->	6	Breast Cancer	0.833333
-->Src-->miR-145-->MYC-->miR-15a-->JUN-->PES1-->	6	Breast Cancer	0.833333
-->Src-->miR-145-->MYC-->miR-221-->FOS-->CREM-->	6	Breast Cancer	0.833333
-->Src-->miR-145-->MYC-->miR-29b-->SP1-->APEX1-->	6	Breast Cancer	0.833333
-->Src-->miR-145-->MYC-->miR-29b-->SP1-->miR-365-->	6	Breast Cancer	0.833333
-->STAT5-->miR-16-->EGFR-->miR-21-->TGFB1-->miR-205-->	6	Squamous Cell Carcinoma	0.833333
-->STAT5-->miR-16-->EGFR-->miR-21-->TGFB1-->miR-224-->	6	Squamous Cell Carcinoma	0.833333
-->STAT5A-->CCND1-->miR-17-->RUNX1-->miR-27a-->SP3-->	6	Leukemia	0.833333
-->STAT5A-->CCND1-->miR-17-->RUNX1-->miR-27a-->SP4-->	6	Leukemia	0.833333
-->STAT5A-->CCND1-->miR-20a-->E2F1-->CDKN2A-->miR-410-->	6	Leukemia	0.833333
-->STAT5A-->CCND1-->miR-20a-->E2F1-->let-7i-->FANCD2-->	6	Breast Cancer	0.833333
-->STAT5A-->CCND1-->miR-20a-->E2F1-->miR-19a-->HOXA5-->	6	Leukemia	0.833333
-->STAT5A-->IFNG-->miR-145-->MYC-->miR-23b-->NOTCH1-->	6	Leukemia	0.833333
-->STAT5B-->CCND1-->miR-17-->RUNX1-->miR-27a-->SP3-->	6	Leukemia	0.833333
-->STAT5B-->CCND1-->miR-17-->RUNX1-->miR-27a-->SP4-->	6	Leukemia	0.833333
-->STAT5B-->CCND1-->miR-20a-->E2F1-->CDKN2A-->miR-410-->	6	Leukemia	0.833333
-->STAT5B-->CCND1-->miR-20a-->E2F1-->let-7i-->FANCD2-->	6	Breast Cancer	0.833333
-->STAT5B-->CCND1-->miR-20a-->E2F1-->miR-19a-->HOXA5-->	6	Lymphoma	0.833333
-->STAT5B-->CCND1-->miR-20a-->E2F1-->miR-19a-->HOXA5-->	6	Leukemia	0.833333
-->STAT5B-->IFNG-->miR-145-->MYC-->miR-23b-->NOTCH1-->	6	Leukemia	0.833333
-->STAT5B-->IRF1-->miR-155-->ETS1-->miR-222-->STAT5A-->	6	Leukemia	0.833333
-->STAT6-->SOX2-->miR-302c-->ESR1-->BRCA1-->miR-146b-->	6	Ovaian Neoplasm	0.833333
-->STAT6-->SOX2-->miR-302c-->ESR1-->TP53-->miR-34b-->	6	Ovaian Neoplasm	0.833333
-->TCF3-->BCL6-->TP53-->PTEN-->miR-19a-->HOXA5-->	6	Lymphoma	0.833333
-->TCF3-->BCL6-->TP53-->miR-125b-->CDKN2A-->miR-410-->	6	Leukemia	0.833333
-->TCF3-->BCL6-->TP53-->miR-145-->MYC-->miR-106a-->	6	Lymphoma	0.833333
-->TCF3-->BCL6-->TP53-->miR-145-->MYC-->miR-16-1-->	6	Lymphoma	0.833333
-->TCF3-->BCL6-->TP53-->miR-145-->MYC-->miR-18a-->	6	Lymphoma	0.833333
-->TCF3-->BCL6-->TP53-->miR-145-->MYC-->miR-19b-->	6	Lymphoma	0.833333
-->TCF3-->BCL6-->TP53-->miR-145-->MYC-->miR-26b-->	6	Lymphoma	0.833333
-->TCF3-->BCL6-->TP53-->miR-145-->MYC-->miR-29a-->	6	Lymphoma	0.833333
-->TCF3-->BCL6-->TP53-->miR-145-->MYC-->miR-29c-->	6	Lymphoma	0.833333
-->TCF3-->BCL6-->TP53-->miR-145-->MYC-->miR-92a-->	6	Lymphoma	0.833333
-->TCF3-->BCL6-->TP53-->miR-155-->CEBPB-->IL1B-->	6	Leukemia	0.833333
-->TCF3-->BCL6-->TP53-->miR-155-->SPI1-->IRF4-->	6	Lymphoma	0.833333
-->TCF3-->BCL6-->TP53-->miR-155-->SPI1-->miR-338-->	6	Lymphoma	0.833333
-->TCF7L2-->FOSL1-->miR-221-->ESR1-->BRCA1-->miR-146b-->	6	Breast Cancer	0.833333
-->TEAD4-->JUN-->TP53-->miR-125b-->CDKN2A-->miR-410-->	6	Leukemia	0.833333
-->TFAP2B-->EGFR-->miR-21-->STAT3-->FOS-->FOSL1-->	6	Breast Cancer	0.833333
-->TFAP2C-->EGFR-->miR-21-->STAT3-->TWIST1-->miR-10b-->	6	Breast Cancer	0.833333
-->TFAP2C-->ESR1-->FOS-->FOSL1-->miR-222-->STAT5A-->	6	Breast Cancer	0.833333
-->THRB-->EGFR-->miR-21-->STAT3-->FOS-->FOSL1-->	6	Breast Cancer	0.833333
-->TLR7-->miR-9-->PRDM1-->PAX5-->TP53-->miR-34b-->	6	Lymphoma	0.833333
-->TLR8-->miR-9-->PRDM1-->PAX5-->TP53-->miR-34b-->	6	Lymphoma	0.833333
-->TLX-->miR-9-->PRDM1-->PAX5-->TP53-->miR-34b-->	6	Lymphoma	0.833333
-->TLX1-->miR-17-->RUNX1-->miR-27a-->SP1-->GFI1B-->	6	Leukemia	0.833333
-->TLX1-->miR-17-->RUNX1-->miR-27a-->SP1-->IFNG-->	6	Leukemia	0.833333
-->TLX1-->miR-17-->RUNX1-->miR-27a-->SP1-->NF1-->	6	Leukemia	0.833333
-->TLX1-->miR-18a-->ESR1-->FOS-->FOSL1-->miR-221-->	6	Breast Cancer	0.833333
-->TLX1-->miR-18a-->ESR1-->PGR-->MYC-->let-7d-->	6	Breast Cancer	0.833333
-->TLX1-->miR-18a-->ESR1-->PGR-->MYC-->let-7f-->	6	Breast Cancer	0.833333
-->TLX1-->miR-18a-->ESR1-->PGR-->MYC-->let-7f-1-->	6	Breast Cancer	0.833333
-->TLX1-->miR-18a-->ESR1-->PGR-->MYC-->miR-29b-->	6	Breast Cancer	0.833333
-->TLX1-->miR-18a-->ESR1-->PGR-->MYC-->miR-29c-->	6	Breast Cancer	0.833333
-->TLX1-->miR-18a-->ESR1-->TP53-->miR-145-->CBFB-->	6	Leukemia	0.833333
-->TLX1-->miR-18a-->ESR1-->TP53-->miR-155-->BACH1-->	6	Breast Cancer	0.833333
-->TLX1-->miR-18a-->ESR1-->TP53-->miR-155-->CTNNB1-->	6	Breast Cancer	0.833333
-->TLX1-->miR-18a-->ESR1-->TP53-->miR-155-->MEIS1-->	6	Leukemia	0.833333
-->TLX1-->miR-18a-->ESR1-->TP53-->miR-34a-->NOTCH1-->	6	Leukemia	0.833333
-->TLX1-->miR-19a-->PTEN-->miR-21-->TGFB1-->miR-205-->	6	Squamous Cell Carcinoma	0.833333
-->TLX1-->miR-19a-->PTEN-->miR-21-->TGFB1-->miR-224-->	6	Squamous Cell Carcinoma	0.833333
-->TLX1-->miR-20a-->E2F1-->miR-223-->LMO2-->miR-142-->	6	Leukemia	0.833333
-->TLX3-->miR-18a-->ESR1-->FOS-->FOSL1-->miR-221-->	6	Breast Cancer	0.833333
-->TLX3-->miR-18a-->ESR1-->PGR-->MYC-->let-7d-->	6	Breast Cancer	0.833333
-->TLX3-->miR-18a-->ESR1-->PGR-->MYC-->let-7f-->	6	Breast Cancer	0.833333
-->TLX3-->miR-18a-->ESR1-->PGR-->MYC-->let-7f-1-->	6	Breast Cancer	0.833333
-->TLX3-->miR-18a-->ESR1-->PGR-->MYC-->miR-29b-->	6	Breast Cancer	0.833333
-->TLX3-->miR-18a-->ESR1-->PGR-->MYC-->miR-29c-->	6	Breast Cancer	0.833333
-->TLX3-->miR-18a-->ESR1-->TP53-->miR-155-->BACH1-->	6	Breast Cancer	0.833333
-->TLX3-->miR-18a-->ESR1-->TP53-->miR-155-->CTNNB1-->	6	Breast Cancer	0.833333
-->TLX3-->miR-19a-->PTEN-->miR-21-->TGFB1-->miR-205-->	6	Squamous Cell Carcinoma	0.833333
-->TLX3-->miR-19a-->PTEN-->miR-21-->TGFB1-->miR-224-->	6	Squamous Cell Carcinoma	0.833333
-->TNFSF12-->miR-206-->ESR1-->TP53-->PTEN-->miR-302c-->	6	Ovaian Neoplasm	0.833333
-->TP63-->miR-181a-->CDX2-->miR-125b-->CDKN2A-->miR-410-->	6	Leukemia	0.833333
-->TP63-->miR-181a-->ESR1-->TP53-->PTEN-->miR-302a-->	6	Squamous Cell Carcinoma	0.833333
-->TP63-->miR-181a-->ESR1-->TP53-->PTEN-->miR-302b-->	6	Squamous Cell Carcinoma	0.833333
-->TP63-->miR-181a-->ESR1-->TP53-->miR-155-->BACH1-->	6	Breast Cancer	0.833333
-->TP73-->miR-145-->MYC-->let-7a-->PRDM1-->IFNB1-->	6	Lymphoma	0.833333
-->TP73-->miR-145-->MYC-->let-7a-->PRDM1-->SPIB-->	6	Lymphoma	0.833333
-->TP73-->miR-145-->MYC-->miR-15a-->JUN-->IFNG-->	6	Leukemia	0.833333
-->TP73-->miR-145-->MYC-->miR-19a-->PTEN-->miR-302a-->	6	Squamous Cell Carcinoma	0.833333
-->TP73-->miR-145-->MYC-->miR-19a-->PTEN-->miR-302a-->	6	Lymphoma	0.833333
-->TP73-->miR-145-->MYC-->miR-19a-->PTEN-->miR-302b-->	6	Squamous Cell Carcinoma	0.833333
-->TP73-->miR-145-->MYC-->miR-19a-->PTEN-->miR-302b-->	6	Lymphoma	0.833333
-->TP73-->miR-145-->MYC-->miR-19a-->PTEN-->miR-302c-->	6	Lymphoma	0.833333
-->TP73-->miR-145-->MYC-->miR-19a-->PTEN-->miR-302f-->	6	Lymphoma	0.833333
-->TP73-->miR-145-->MYC-->miR-9-->NFKB1-->miR-214-->	6	Lymphoma	0.833333
-->TRIM32-->let-7a-->PRDM1-->PAX5-->TP53-->BCL6-->	6	Lymphoma	0.833333
-->TRIM32-->let-7a-->PRDM1-->PAX5-->TP53-->TP73-->	6	Lymphoma	0.833333
-->TRIM32-->let-7a-->PRDM1-->PAX5-->TP53-->miR-34b-->	6	Lymphoma	0.833333
-->TWIST1-->miR-214-->PTEN-->miR-19a-->MECP2-->miR-137-->	6	Squamous Cell Carcinoma	0.833333
-->TWIST1-->miR-214-->PTEN-->miR-21-->STAT3-->miR-181b-1-->	6	Breast Cancer	0.833333
-->TWIST1-->miR-214-->PTEN-->miR-21-->TGFB1-->miR-181b-2-->	6	Squamous Cell Carcinoma	0.833333
-->TWIST1-->miR-214-->PTEN-->miR-302b-->TP63-->miR-374a-->	6	Squamous Cell Carcinoma	0.833333
-->TWIST1-->miR-214-->PTEN-->miR-302b-->TP63-->miR-519a-->	6	Squamous Cell Carcinoma	0.833333
-->TWIST1-->miR-214-->PTEN-->miR-302b-->TP63-->miR-630-->	6	Squamous Cell Carcinoma	0.833333
-->USF1-->CEBPA-->miR-34a-->MYB-->miR-155-->MEIS1-->	6	Leukemia	0.833333
-->WT1-->MYB-->SP3-->CCND1-->miR-17-->MEF2D-->	6	Leukemia	0.833333
-->YBX1-->EGFR-->miR-21-->STAT3-->FOS-->FOSL1-->	6	Breast Cancer	0.833333
-->YY1-->TP53-->EGFR-->miR-21-->STAT3-->TWIST1-->	6	Breast Cancer	0.833333
-->let-7b-->CCND1-->miR-17-->RUNX1-->miR-27a-->FOXO1-->	6	Leukemia	0.833333
-->let-7b-->CCND1-->miR-17-->RUNX1-->miR-27a-->SP3-->	6	Leukemia	0.833333
-->let-7b-->CCND1-->miR-20a-->E2F1-->miR-15a-->MYB-->	6	Leukemia	0.833333
-->let-7b-->CCND1-->miR-20a-->E2F1-->miR-16-->EGFR-->	6	Lung Cancer	0.833333
-->let-7b-->CCND1-->miR-20a-->E2F1-->miR-16-->EGFR-->	6	Leukemia	0.833333
-->let-7b-->CCND1-->miR-20a-->E2F1-->miR-19a-->HOXA5-->	6	Lymphoma	0.833333
-->let-7b-->CCND1-->miR-20a-->E2F1-->miR-19a-->HOXA5-->	6	Leukemia	0.833333
-->let-7c-->MYC-->miR-15a-->MYB-->miR-155-->MEIS1-->	6	Leukemia	0.833333
-->let-7i-->FANCD2-->TNF-->miR-17-->CCND1-->miR-20a-->	6	Lymphoma	0.833333
-->miR-106a-->RUNX1-->miR-27a-->SP1-->CCND1-->miR-20a-->	6	Leukemia	0.833333
-->miR-106a-->RUNX1-->miR-27a-->SP1-->CDKN2A-->miR-410-->	6	Leukemia	0.833333
-->miR-106a-->RUNX1-->miR-27a-->SP1-->GATA1-->LMO2-->	6	Leukemia	0.833333
-->miR-106a-->RUNX1-->miR-27a-->SP1-->IFNG-->miR-143-->	6	Leukemia	0.833333
-->miR-106a-->RUNX1-->miR-27a-->SP1-->IFNG-->miR-145-->	6	Leukemia	0.833333
-->miR-106a-->RUNX1-->miR-27a-->SP1-->TP53-->miR-107-->	6	Leukemia	0.833333
-->miR-106a-->RUNX1-->miR-27a-->SP1-->TP53-->miR-34b-->	6	Leukemia	0.833333
-->miR-106a-->RUNX1-->miR-27a-->SP1-->miR-34c-->NOTCH1-->	6	Leukemia	0.833333
-->miR-106b-->E2F1-->miR-15a-->JUN-->TP53-->TP73-->	6	Leukemia	0.833333
-->miR-106b-->E2F1-->miR-15a-->JUN-->TP53-->miR-107-->	6	Leukemia	0.833333
-->miR-106b-->E2F1-->miR-15a-->JUN-->TP53-->miR-192-->	6	Leukemia	0.833333
-->miR-106b-->E2F1-->miR-15a-->JUN-->TP53-->miR-34c-->	6	Leukemia	0.833333
-->miR-106b-->E2F1-->miR-15a-->MYB-->miR-155-->MEIS1-->	6	Leukemia	0.833333
-->miR-124a-->JAG1-->miR-145-->MYC-->let-7i-->FANCD2-->	6	Breast Cancer	0.833333
-->miR-124a-->JAG1-->miR-145-->MYC-->miR-106a-->RB1-->	6	Lung Cancer	0.833333
-->miR-125a-5p-->TP53-->EGFR-->miR-21-->STAT3-->TWIST1-->	6	Breast Cancer	0.833333
-->miR-125a-5p-->TP53-->EGFR-->miR-21-->STAT3-->miR-181b-1-->	6	Breast Cancer	0.833333
-->miR-125a-5p-->TP53-->EGFR-->miR-21-->STAT3-->miR-181b-1-->	6	Pancreatic Cancer	0.833333
-->miR-125a-5p-->TP53-->EGFR-->miR-21-->TGFB1-->miR-205-->	6	Squamous Cell Carcinoma	0.833333
-->miR-125a-5p-->TP53-->EGFR-->miR-21-->TGFB1-->miR-205-->	6	Lung Cancer	0.833333
-->miR-125a-5p-->TP53-->EGFR-->miR-21-->TGFB1-->miR-224-->	6	Squamous Cell Carcinoma	0.833333
-->miR-125a-5p-->TP53-->EGFR-->miR-21-->TGFB1-->miR-224-->	6	Lung Cancer	0.833333
-->miR-127-3p-->BCL6-->TP53-->PTEN-->miR-19a-->HOXA5-->	6	Lymphoma	0.833333
-->miR-127-3p-->BCL6-->TP53-->miR-145-->MYC-->miR-106a-->	6	Lymphoma	0.833333
-->miR-127-3p-->BCL6-->TP53-->miR-145-->MYC-->miR-16-1-->	6	Lymphoma	0.833333
-->miR-127-3p-->BCL6-->TP53-->miR-145-->MYC-->miR-18a-->	6	Lymphoma	0.833333
-->miR-127-3p-->BCL6-->TP53-->miR-145-->MYC-->miR-19b-->	6	Lymphoma	0.833333
-->miR-127-3p-->BCL6-->TP53-->miR-145-->MYC-->miR-26b-->	6	Lymphoma	0.833333
-->miR-127-3p-->BCL6-->TP53-->miR-145-->MYC-->miR-29a-->	6	Lymphoma	0.833333
-->miR-127-3p-->BCL6-->TP53-->miR-145-->MYC-->miR-29c-->	6	Lymphoma	0.833333
-->miR-127-3p-->BCL6-->TP53-->miR-145-->MYC-->miR-92a-->	6	Lymphoma	0.833333
-->miR-127-3p-->BCL6-->TP53-->miR-155-->SPI1-->IRF4-->	6	Lymphoma	0.833333
-->miR-127-3p-->BCL6-->TP53-->miR-155-->SPI1-->miR-338-->	6	Lymphoma	0.833333
-->miR-1285-->TP53-->EGFR-->miR-21-->STAT3-->TWIST1-->	6	Breast Cancer	0.833333
-->miR-1285-->TP53-->EGFR-->miR-21-->STAT3-->miR-181b-1-->	6	Breast Cancer	0.833333
-->miR-1285-->TP53-->EGFR-->miR-21-->STAT3-->miR-181b-1-->	6	Pancreatic Cancer	0.833333
-->miR-1285-->TP53-->EGFR-->miR-21-->TGFB1-->miR-205-->	6	Squamous Cell Carcinoma	0.833333
-->miR-1285-->TP53-->EGFR-->miR-21-->TGFB1-->miR-224-->	6	Squamous Cell Carcinoma	0.833333
-->miR-129-->NOTCH1-->PTEN-->miR-19a-->CCND1-->miR-20a-->	6	Squamous Cell Carcinoma	0.833333
-->miR-129-->NOTCH1-->PTEN-->miR-19a-->CCND1-->miR-20a-->	6	Lymphoma	0.833333
-->miR-129-->NOTCH1-->PTEN-->miR-21-->E2F1-->miR-92a-->	6	Squamous Cell Carcinoma	0.833333
-->miR-129-->NOTCH1-->PTEN-->miR-21-->JAG1-->miR-143-->	6	Squamous Cell Carcinoma	0.833333
-->miR-129-->NOTCH1-->PTEN-->miR-21-->STAT3-->miR-135b-->	6	Squamous Cell Carcinoma	0.833333
-->miR-129-->NOTCH1-->PTEN-->miR-21-->STAT3-->miR-181b-1-->	6	Breast Cancer	0.833333
-->miR-129-->NOTCH1-->PTEN-->miR-21-->TGFB1-->miR-181b-2-->	6	Squamous Cell Carcinoma	0.833333
-->miR-129-->NOTCH1-->PTEN-->miR-21-->TGFB1-->miR-192-->	6	Squamous Cell Carcinoma	0.833333
-->miR-129-->NOTCH1-->PTEN-->miR-21-->TGFB1-->miR-194-->	6	Squamous Cell Carcinoma	0.833333
-->miR-129-->NOTCH1-->PTEN-->miR-21-->TGFB1-->miR-429-->	6	Squamous Cell Carcinoma	0.833333
-->miR-129-->NOTCH1-->PTEN-->miR-22-->MAX-->miR-193a-->	6	Squamous Cell Carcinoma	0.833333
-->miR-129-->NOTCH1-->PTEN-->miR-302b-->TP63-->miR-374a-->	6	Squamous Cell Carcinoma	0.833333
-->miR-129-->NOTCH1-->PTEN-->miR-302b-->TP63-->miR-519a-->	6	Squamous Cell Carcinoma	0.833333
-->miR-129-->NOTCH1-->PTEN-->miR-302b-->TP63-->miR-630-->	6	Squamous Cell Carcinoma	0.833333
-->miR-137-->E2F6-->MYC-->miR-19a-->PTEN-->miR-302a-->	6	Melanoma	0.833333
-->miR-137-->E2F6-->MYC-->miR-19a-->PTEN-->miR-302b-->	6	Melanoma	0.833333
-->miR-137-->E2F6-->MYC-->miR-19a-->PTEN-->miR-302c-->	6	Melanoma	0.833333
-->miR-150-->MYB-->SP3-->CCND1-->miR-17-->MEF2D-->	6	Leukemia	0.833333
-->miR-16-->CCND1-->miR-17-->RUNX1-->miR-27a-->SP4-->	6	Leukemia	0.833333
-->miR-16-->CCND1-->miR-20a-->E2F1-->CDKN2A-->miR-410-->	6	Leukemia	0.833333
-->miR-16-->EGFR-->miR-21-->STAT3-->TWIST1-->miR-10b-->	6	Breast Cancer	0.833333
-->miR-16-->EGFR-->miR-21-->STAT3-->TWIST1-->miR-10b-->	6	Glioma	0.833333
-->miR-16-->EGFR-->miR-21-->STAT3-->TWIST1-->miR-199a-2-->	6	Squamous Cell Carcinoma	0.833333
-->miR-16-->EGFR-->miR-21-->STAT3-->TWIST1-->miR-214-->	6	Squamous Cell Carcinoma	0.833333
-->miR-16-->EGFR-->miR-21-->STAT3-->TWIST1-->miR-372-->	6	Squamous Cell Carcinoma	0.833333
-->miR-16-->JUN-->TP53-->TP63-->miR-181a-->CDX2-->	6	Leukemia	0.833333
-->miR-16-->JUN-->TP53-->miR-155-->CEBPB-->SOX6-->	6	Leukemia	0.833333
-->miR-16-->JUN-->TP53-->miR-155-->FOXO3-->NR2C2-->	6	Leukemia	0.833333
-->miR-16-->JUN-->TP53-->miR-155-->SPI1-->TAL1-->	6	Leukemia	0.833333
-->miR-16-->JUN-->TP53-->miR-155-->SPI1-->miR-342-->	6	Leukemia	0.833333
-->miR-16-1-->CCND1-->miR-17-->RUNX1-->miR-27a-->SP4-->	6	Leukemia	0.833333
-->miR-16-1-->CCND1-->miR-20a-->E2F1-->CDKN2A-->miR-410-->	6	Leukemia	0.833333
-->miR-16-1-->CCND1-->miR-20a-->E2F1-->miR-19a-->HOXA5-->	6	Lymphoma	0.833333
-->miR-16-1-->CCND1-->miR-20a-->E2F1-->miR-19a-->HOXA5-->	6	Leukemia	0.833333
-->miR-17-->CCND1-->miR-20a-->E2F1-->CDKN2A-->miR-410-->	6	Leukemia	0.833333
-->miR-17-->RUNX1-->miR-27a-->SP1-->IFNG-->miR-143-->	6	Leukemia	0.833333
-->miR-17-->RUNX1-->miR-27a-->SP1-->IFNG-->miR-145-->	6	Leukemia	0.833333
-->miR-17-5p-->E2F1-->miR-15a-->JUN-->TP53-->TP73-->	6	Leukemia	0.833333
-->miR-17-5p-->E2F1-->miR-15a-->JUN-->TP53-->miR-107-->	6	Leukemia	0.833333
-->miR-17-5p-->E2F1-->miR-15a-->JUN-->TP53-->miR-192-->	6	Leukemia	0.833333
-->miR-17-5p-->E2F1-->miR-15a-->JUN-->TP53-->miR-34c-->	6	Leukemia	0.833333
-->miR-17-5p-->E2F1-->miR-15a-->MYB-->miR-155-->MEIS1-->	6	Leukemia	0.833333
-->miR-181a-->ESR1-->FOS-->FOSL1-->miR-221-->p27-->	6	Breast Cancer	0.833333
-->miR-181a-->ESR1-->PGR-->MYC-->miR-22-->MAX-->	6	Breast Cancer	0.833333
-->miR-181a-->ESR1-->TNF-->miR-9-->PRDM1-->PAX5-->	6	Lymphoma	0.833333
-->miR-181a-->ESR1-->TP53-->miR-155-->SPI1-->IRF4-->	6	Lymphoma	0.833333
-->miR-181a-->ESR1-->TP53-->miR-200a-->ZEB1-->miR-429-->	6	Breast Cancer	0.833333
-->miR-181b-->ESR1-->FOS-->FOSL1-->miR-221-->p27-->	6	Breast Cancer	0.833333
-->miR-181b-->ESR1-->PGR-->MYC-->miR-22-->MAX-->	6	Breast Cancer	0.833333
-->miR-181b-->ESR1-->TP53-->miR-155-->CTNNB1-->miR-371-->	6	Breast Cancer	0.833333
-->miR-181b-->ESR1-->TP53-->miR-155-->CTNNB1-->miR-372-->	6	Breast Cancer	0.833333
-->miR-181b-->ESR1-->TP53-->miR-200a-->ZEB1-->miR-429-->	6	Breast Cancer	0.833333
-->miR-181c-->CDX2-->miR-125b-->E2F3-->miR-15a-->CCND1-->	6	Leukemia	0.833333
-->miR-184-->AKT2-->miR-22-->ESR1-->TP53-->miR-143-->	6	Ovaian Neoplasm	0.833333
-->miR-184-->AKT2-->miR-22-->ESR1-->TP53-->miR-200b-->	6	Ovaian Neoplasm	0.833333
-->miR-184-->AKT2-->miR-22-->ESR1-->TP53-->miR-200c-->	6	Ovaian Neoplasm	0.833333
-->miR-184-->AKT2-->miR-22-->ESR1-->TP53-->miR-34b-->	6	Ovaian Neoplasm	0.833333
-->miR-184-->AKT2-->miR-22-->ESR1-->TP53-->miR-34c-->	6	Ovaian Neoplasm	0.833333
-->miR-184-->AKT2-->miR-22-->PTEN-->miR-19a-->HOXA5-->	6	Squamous Cell Carcinoma	0.833333
-->miR-185-->AKT1-->miR-22-->ESR1-->BRCA1-->miR-146b-->	6	Breast Cancer	0.833333
-->miR-185-->AKT1-->miR-22-->ESR1-->TP53-->miR-200a-->	6	Breast Cancer	0.833333
-->miR-185-->AKT1-->miR-22-->ESR1-->TP53-->miR-200b-->	6	Breast Cancer	0.833333
-->miR-185-->AKT1-->miR-22-->ESR1-->TP53-->miR-200c-->	6	Breast Cancer	0.833333
-->miR-18a-->ESR1-->FOS-->FOSL1-->miR-221-->p27-->	6	Breast Cancer	0.833333
-->miR-18a-->ESR1-->PGR-->MYC-->miR-22-->MAX-->	6	Breast Cancer	0.833333
-->miR-18a-->ESR1-->TNF-->miR-9-->PRDM1-->PAX5-->	6	Lymphoma	0.833333
-->miR-18a-->ESR1-->TP53-->miR-155-->CTNNB1-->miR-371-->	6	Breast Cancer	0.833333
-->miR-18a-->ESR1-->TP53-->miR-155-->CTNNB1-->miR-372-->	6	Breast Cancer	0.833333
-->miR-18a-->ESR1-->TP53-->miR-155-->SPI1-->IRF4-->	6	Lymphoma	0.833333
-->miR-18a-->ESR1-->TP53-->miR-200a-->ZEB1-->miR-429-->	6	Breast Cancer	0.833333
-->miR-193b-->ESR1-->FOS-->FOSL1-->miR-221-->p27-->	6	Breast Cancer	0.833333
-->miR-193b-->ESR1-->PGR-->MYC-->miR-22-->MAX-->	6	Breast Cancer	0.833333
-->miR-193b-->ESR1-->TNF-->miR-9-->PRDM1-->PAX5-->	6	Lymphoma	0.833333
-->miR-193b-->ESR1-->TP53-->miR-155-->CTNNB1-->miR-371-->	6	Breast Cancer	0.833333
-->miR-193b-->ESR1-->TP53-->miR-155-->CTNNB1-->miR-372-->	6	Breast Cancer	0.833333
-->miR-193b-->ESR1-->TP53-->miR-155-->SPI1-->IRF4-->	6	Lymphoma	0.833333
-->miR-193b-->ESR1-->TP53-->miR-155-->SPI1-->miR-338-->	6	Lymphoma	0.833333
-->miR-193b-->ESR1-->TP53-->miR-200a-->ZEB1-->miR-429-->	6	Breast Cancer	0.833333
-->miR-19a-->CCND1-->miR-17-->RUNX1-->miR-27a-->SP3-->	6	Leukemia	0.833333
-->miR-19a-->CCND1-->miR-17-->RUNX1-->miR-27a-->SP4-->	6	Leukemia	0.833333
-->miR-19a-->CCND1-->miR-20a-->E2F1-->CDKN2A-->miR-410-->	6	Leukemia	0.833333
-->miR-19a-->ESR1-->TNF-->miR-9-->PRDM1-->PAX5-->	6	Lymphoma	0.833333
-->miR-19a-->ESR1-->TP53-->miR-155-->SPI1-->IRF4-->	6	Lymphoma	0.833333
-->miR-19a-->ESR1-->TP53-->miR-155-->SPI1-->miR-338-->	6	Lymphoma	0.833333
-->miR-19b-->ESR1-->FOS-->FOSL1-->miR-222-->STAT5A-->	6	Breast Cancer	0.833333
-->miR-19b-->ESR1-->TNF-->miR-9-->PRDM1-->PAX5-->	6	Lymphoma	0.833333
-->miR-19b-->ESR1-->TP53-->miR-155-->SPI1-->IRF4-->	6	Lymphoma	0.833333
-->miR-19b-->ESR1-->TP53-->miR-155-->SPI1-->miR-338-->	6	Lymphoma	0.833333
-->miR-200b-->ZEB1-->miR-34a-->NOTCH1-->PTEN-->miR-25-->	6	Squamous Cell Carcinoma	0.833333
-->miR-200b-->ZEB1-->miR-34a-->NOTCH1-->PTEN-->miR-302a-->	6	Squamous Cell Carcinoma	0.833333
-->miR-200b-->ZEB1-->miR-34a-->NOTCH1-->PTEN-->miR-302b-->	6	Squamous Cell Carcinoma	0.833333
-->miR-203-->TP63-->JAG1-->miR-145-->MYC-->let-7c-->	6	Lung Cancer	0.833333
-->miR-203-->TP63-->JAG1-->miR-145-->MYC-->let-7d-->	6	Lung Cancer	0.833333
-->miR-203-->TP63-->JAG1-->miR-145-->MYC-->let-7e-->	6	Lung Cancer	0.833333
-->miR-203-->TP63-->JAG1-->miR-145-->MYC-->let-7f-->	6	Lung Cancer	0.833333
-->miR-203-->TP63-->JAG1-->miR-145-->MYC-->let-7f-1-->	6	Lung Cancer	0.833333
-->miR-203-->TP63-->JAG1-->miR-145-->MYC-->let-7g-->	6	Lung Cancer	0.833333
-->miR-203-->TP63-->JAG1-->miR-145-->MYC-->miR-18a-->	6	Lung Cancer	0.833333
-->miR-203-->TP63-->JAG1-->miR-145-->MYC-->miR-195-->	6	Lung Cancer	0.833333
-->miR-203-->TP63-->JAG1-->miR-145-->MYC-->miR-20a-->	6	Lung Cancer	0.833333
-->miR-203-->TP63-->JAG1-->miR-145-->MYC-->miR-29a-->	6	Lung Cancer	0.833333
-->miR-203-->TP63-->JAG1-->miR-145-->MYC-->miR-29c-->	6	Lung Cancer	0.833333
-->miR-203-->TP63-->JAG1-->miR-145-->MYC-->miR-93-->	6	Lung Cancer	0.833333
-->miR-203-->TP63-->miR-181a-->ESR1-->BRCA1-->miR-146b-->	6	Breast Cancer	0.833333
-->miR-203-->TP63-->miR-181a-->ESR1-->TP53-->TP73-->	6	Squamous Cell Carcinoma	0.833333
-->miR-203-->TP63-->miR-181a-->ESR1-->TP53-->miR-107-->	6	Squamous Cell Carcinoma	0.833333
-->miR-203-->TP63-->miR-181a-->ESR1-->TP53-->miR-200b-->	6	Squamous Cell Carcinoma	0.833333
-->miR-203-->TP63-->miR-181a-->ESR1-->TP53-->miR-200b-->	6	Breast Cancer	0.833333
-->miR-203-->TP63-->miR-181a-->ESR1-->TP53-->miR-200c-->	6	Squamous Cell Carcinoma	0.833333
-->miR-203-->TP63-->miR-181a-->ESR1-->TP53-->miR-200c-->	6	Breast Cancer	0.833333
-->miR-203-->TP63-->miR-181a-->ESR1-->TP53-->miR-215-->	6	Squamous Cell Carcinoma	0.833333
-->miR-203-->TP63-->miR-181a-->ESR1-->TP53-->miR-34b-->	6	Squamous Cell Carcinoma	0.833333
-->miR-203-->TP63-->miR-181a-->ESR1-->TP53-->miR-34c-->	6	Squamous Cell Carcinoma	0.833333
-->miR-205-->ZEB1-->miR-34a-->NOTCH1-->PTEN-->miR-25-->	6	Squamous Cell Carcinoma	0.833333
-->miR-205-->ZEB1-->miR-34a-->NOTCH1-->PTEN-->miR-302a-->	6	Squamous Cell Carcinoma	0.833333
-->miR-205-->ZEB1-->miR-34a-->NOTCH1-->PTEN-->miR-302b-->	6	Squamous Cell Carcinoma	0.833333
-->miR-206-->ESR1-->PGR-->MYC-->miR-22-->MAX-->	6	Breast Cancer	0.833333
-->miR-206-->ESR1-->TP53-->miR-155-->CTNNB1-->miR-372-->	6	Breast Cancer	0.833333
-->miR-206-->ESR1-->TP53-->miR-155-->CTNNB1-->miR-372-->	6	Ovaian Neoplasm	0.833333
-->miR-206-->ESR1-->TP53-->miR-200a-->ZEB1-->miR-429-->	6	Breast Cancer	0.833333
-->miR-206-->ESR1-->TP53-->miR-200a-->ZEB1-->miR-429-->	6	Ovaian Neoplasm	0.833333
-->miR-20a-->E2F1-->miR-15a-->JUN-->TP53-->miR-107-->	6	Leukemia	0.833333
-->miR-20a-->E2F1-->miR-15a-->JUN-->TP53-->miR-192-->	6	Leukemia	0.833333
-->miR-20a-->RUNX1-->miR-27a-->SP1-->GATA1-->miR-144-->	6	Leukemia	0.833333
-->miR-20a-->RUNX1-->miR-27a-->SP1-->GATA1-->miR-451-->	6	Leukemia	0.833333
-->miR-20a-->RUNX1-->miR-27a-->SP1-->LEF1-->miR-372-->	6	Leukemia	0.833333
-->miR-20b-->ESR1-->FOS-->FOSL1-->miR-222-->STAT5A-->	6	Breast Cancer	0.833333
-->miR-214-->PTEN-->miR-19a-->CCND1-->miR-17-->MEF2D-->	6	Lymphoma	0.833333
-->miR-214-->PTEN-->miR-19a-->CCND1-->miR-17-->RBL1-->	6	Lymphoma	0.833333
-->miR-214-->PTEN-->miR-19a-->ESR1-->BRCA1-->miR-146b-->	6	Ovaian Neoplasm	0.833333
-->miR-214-->PTEN-->miR-19a-->ESR1-->PGR-->IGFBP1-->	6	Ovaian Neoplasm	0.833333
-->miR-214-->PTEN-->miR-19a-->ESR1-->TP53-->BCL6-->	6	Lymphoma	0.833333
-->miR-214-->PTEN-->miR-19a-->ESR1-->TP53-->TP73-->	6	Squamous Cell Carcinoma	0.833333
-->miR-214-->PTEN-->miR-19a-->ESR1-->TP53-->TP73-->	6	Lymphoma	0.833333
-->miR-214-->PTEN-->miR-19a-->ESR1-->TP53-->miR-107-->	6	Squamous Cell Carcinoma	0.833333
-->miR-214-->PTEN-->miR-19a-->ESR1-->TP53-->miR-215-->	6	Squamous Cell Carcinoma	0.833333
-->miR-214-->PTEN-->miR-19a-->ESR1-->TP53-->miR-34b-->	6	Squamous Cell Carcinoma	0.833333
-->miR-214-->PTEN-->miR-19a-->ESR1-->TP53-->miR-34b-->	6	Ovaian Neoplasm	0.833333
-->miR-214-->PTEN-->miR-19a-->ESR1-->TP53-->miR-34b-->	6	Lymphoma	0.833333
-->miR-214-->PTEN-->miR-19a-->ESR1-->TP53-->miR-34c-->	6	Squamous Cell Carcinoma	0.833333
-->miR-214-->PTEN-->miR-19a-->ESR1-->TP53-->miR-34c-->	6	Ovaian Neoplasm	0.833333
-->miR-214-->PTEN-->miR-21-->HNRNPK-->AR-->NKX3-1-->	6	Prostate Cancer	0.833333
-->miR-214-->PTEN-->miR-21-->HNRNPK-->MYC-->let-7b-->	6	Lymphoma	0.833333
-->miR-214-->PTEN-->miR-21-->HNRNPK-->MYC-->let-7c-->	6	Lymphoma	0.833333
-->miR-214-->PTEN-->miR-21-->HNRNPK-->MYC-->let-7e-->	6	Lymphoma	0.833333
-->miR-214-->PTEN-->miR-21-->HNRNPK-->MYC-->let-7f-->	6	Lymphoma	0.833333
-->miR-214-->PTEN-->miR-21-->HNRNPK-->MYC-->let-7g-->	6	Lymphoma	0.833333
-->miR-214-->PTEN-->miR-21-->HNRNPK-->MYC-->miR-26b-->	6	Lymphoma	0.833333
-->miR-214-->PTEN-->miR-21-->HNRNPK-->MYC-->miR-29c-->	6	Lymphoma	0.833333
-->miR-214-->PTEN-->miR-21-->JAG1-->miR-145-->CBFB-->	6	Lymphoma	0.833333
-->miR-214-->PTEN-->miR-21-->STAT3-->IRF1-->CIITA-->	6	Lymphoma	0.833333
-->miR-214-->PTEN-->miR-21-->STAT3-->TWIST1-->miR-10b-->	6	Breast Cancer	0.833333
-->miR-214-->PTEN-->miR-21-->STAT3-->TWIST1-->miR-199a-2-->	6	Squamous Cell Carcinoma	0.833333
-->miR-214-->PTEN-->miR-21-->STAT3-->TWIST1-->miR-372-->	6	Squamous Cell Carcinoma	0.833333
-->miR-214-->PTEN-->miR-21-->TGFB1-->miR-141-->KLF5-->	6	Squamous Cell Carcinoma	0.833333
-->miR-214-->PTEN-->miR-21-->TGFB1-->miR-141-->SFPQ-->	6	Squamous Cell Carcinoma	0.833333
-->miR-214-->PTEN-->miR-21-->TGFB1-->miR-141-->SIP1-->	6	Squamous Cell Carcinoma	0.833333
-->miR-214-->PTEN-->miR-21-->TGFB1-->miR-141-->ZEB2-->	6	Squamous Cell Carcinoma	0.833333
-->miR-214-->PTEN-->miR-21-->TGFB1-->miR-146a-->NFIX-->	6	Squamous Cell Carcinoma	0.833333
-->miR-214-->PTEN-->miR-21-->TGFB1-->miR-146a-->TBP-->	6	Squamous Cell Carcinoma	0.833333
-->miR-214-->PTEN-->miR-21-->TGFB1-->miR-155-->BACH1-->	6	Squamous Cell Carcinoma	0.833333
-->miR-214-->PTEN-->miR-21-->TGFB1-->miR-155-->MEIS1-->	6	Squamous Cell Carcinoma	0.833333
-->miR-214-->PTEN-->miR-21-->TGFB1-->miR-155-->SMAD1-->	6	Squamous Cell Carcinoma	0.833333
-->miR-214-->PTEN-->miR-21-->TGFB1-->miR-155-->SMAD2-->	6	Squamous Cell Carcinoma	0.833333
-->miR-214-->PTEN-->miR-21-->TGFB1-->miR-155-->TRIM32-->	6	Squamous Cell Carcinoma	0.833333
-->miR-214-->PTEN-->miR-21-->TGFB1-->miR-24-->NOTCH1-->	6	Squamous Cell Carcinoma	0.833333
-->miR-214-->PTEN-->miR-21-->TGFB1-->miR-27a-->FOXO1-->	6	Squamous Cell Carcinoma	0.833333
-->miR-214-->PTEN-->miR-21-->TGFB1-->miR-27a-->SP3-->	6	Squamous Cell Carcinoma	0.833333
-->miR-222-->ESR1-->TNF-->miR-9-->PRDM1-->PAX5-->	6	Lymphoma	0.833333
-->miR-222-->ESR1-->TP53-->miR-155-->SPI1-->IRF4-->	6	Lymphoma	0.833333
-->miR-23b-->NOTCH1-->PTEN-->miR-19a-->CCND1-->miR-20a-->	6	Squamous Cell Carcinoma	0.833333
-->miR-23b-->NOTCH1-->PTEN-->miR-19a-->CCND1-->miR-20a-->	6	Lymphoma	0.833333
-->miR-23b-->NOTCH1-->PTEN-->miR-19a-->CCND1-->miR-20a-->	6	Leukemia	0.833333
-->miR-23b-->NOTCH1-->PTEN-->miR-21-->E2F1-->miR-92a-->	6	Squamous Cell Carcinoma	0.833333
-->miR-23b-->NOTCH1-->PTEN-->miR-21-->JAG1-->miR-143-->	6	Squamous Cell Carcinoma	0.833333
-->miR-23b-->NOTCH1-->PTEN-->miR-21-->STAT3-->miR-135b-->	6	Squamous Cell Carcinoma	0.833333
-->miR-23b-->NOTCH1-->PTEN-->miR-21-->STAT3-->miR-181b-1-->	6	Breast Cancer	0.833333
-->miR-23b-->NOTCH1-->PTEN-->miR-21-->TGFB1-->miR-181b-2-->	6	Squamous Cell Carcinoma	0.833333
-->miR-23b-->NOTCH1-->PTEN-->miR-21-->TGFB1-->miR-192-->	6	Squamous Cell Carcinoma	0.833333
-->miR-23b-->NOTCH1-->PTEN-->miR-21-->TGFB1-->miR-194-->	6	Squamous Cell Carcinoma	0.833333
-->miR-23b-->NOTCH1-->PTEN-->miR-21-->TGFB1-->miR-429-->	6	Squamous Cell Carcinoma	0.833333
-->miR-23b-->NOTCH1-->PTEN-->miR-22-->MAX-->miR-193a-->	6	Squamous Cell Carcinoma	0.833333
-->miR-24-->MYC-->miR-15a-->MYB-->miR-155-->MEIS1-->	6	Leukemia	0.833333
-->miR-26a-->SMAD1-->MYC-->let-7a-->PRDM1-->PAX5-->	6	Lymphoma	0.833333
-->miR-27b-->NOTCH1-->PTEN-->miR-19a-->CCND1-->miR-20a-->	6	Squamous Cell Carcinoma	0.833333
-->miR-27b-->NOTCH1-->PTEN-->miR-19a-->CCND1-->miR-20a-->	6	Lymphoma	0.833333
-->miR-27b-->NOTCH1-->PTEN-->miR-19a-->CCND1-->miR-20a-->	6	Leukemia	0.833333
-->miR-27b-->NOTCH1-->PTEN-->miR-21-->E2F1-->miR-92a-->	6	Squamous Cell Carcinoma	0.833333
-->miR-27b-->NOTCH1-->PTEN-->miR-21-->JAG1-->miR-143-->	6	Squamous Cell Carcinoma	0.833333
-->miR-27b-->NOTCH1-->PTEN-->miR-21-->STAT3-->miR-135b-->	6	Squamous Cell Carcinoma	0.833333
-->miR-27b-->NOTCH1-->PTEN-->miR-21-->STAT3-->miR-181b-1-->	6	Breast Cancer	0.833333
-->miR-27b-->NOTCH1-->PTEN-->miR-21-->TGFB1-->miR-181b-2-->	6	Squamous Cell Carcinoma	0.833333
-->miR-27b-->NOTCH1-->PTEN-->miR-21-->TGFB1-->miR-192-->	6	Squamous Cell Carcinoma	0.833333
-->miR-27b-->NOTCH1-->PTEN-->miR-21-->TGFB1-->miR-194-->	6	Squamous Cell Carcinoma	0.833333
-->miR-27b-->NOTCH1-->PTEN-->miR-21-->TGFB1-->miR-429-->	6	Squamous Cell Carcinoma	0.833333
-->miR-27b-->NOTCH1-->PTEN-->miR-22-->MAX-->miR-193a-->	6	Squamous Cell Carcinoma	0.833333
-->miR-27b-->NOTCH1-->PTEN-->miR-302b-->TP63-->miR-374a-->	6	Squamous Cell Carcinoma	0.833333
-->miR-27b-->NOTCH1-->PTEN-->miR-302b-->TP63-->miR-519a-->	6	Squamous Cell Carcinoma	0.833333
-->miR-27b-->NOTCH1-->PTEN-->miR-302b-->TP63-->miR-630-->	6	Squamous Cell Carcinoma	0.833333
-->miR-30-->JUN-->TP53-->miR-125b-->CDKN2A-->miR-410-->	6	Leukemia	0.833333
-->miR-302b-->TP63-->miR-181a-->ESR1-->TP53-->TP73-->	6	Squamous Cell Carcinoma	0.833333
-->miR-302b-->TP63-->miR-181a-->ESR1-->TP53-->miR-107-->	6	Squamous Cell Carcinoma	0.833333
-->miR-302b-->TP63-->miR-181a-->ESR1-->TP53-->miR-200b-->	6	Squamous Cell Carcinoma	0.833333
-->miR-302b-->TP63-->miR-181a-->ESR1-->TP53-->miR-200c-->	6	Squamous Cell Carcinoma	0.833333
-->miR-302b-->TP63-->miR-181a-->ESR1-->TP53-->miR-215-->	6	Squamous Cell Carcinoma	0.833333
-->miR-302b-->TP63-->miR-181a-->ESR1-->TP53-->miR-34b-->	6	Squamous Cell Carcinoma	0.833333
-->miR-302b-->TP63-->miR-181a-->ESR1-->TP53-->miR-34c-->	6	Squamous Cell Carcinoma	0.833333
-->miR-30a-->NOTCH1-->PTEN-->miR-19a-->CCND1-->miR-20a-->	6	Lymphoma	0.833333
-->miR-30a-->NOTCH1-->PTEN-->miR-19a-->CCND1-->miR-20a-->	6	Leukemia	0.833333
-->miR-30a-->NOTCH1-->PTEN-->miR-21-->STAT3-->miR-181b-1-->	6	Breast Cancer	0.833333
-->miR-30a-->NOTCH1-->PTEN-->miR-21-->TGFB1-->let-7d-->	6	Squamous Cell Carcinoma	0.833333
-->miR-30a-->NOTCH1-->PTEN-->miR-21-->TGFB1-->miR-200a-->	6	Squamous Cell Carcinoma	0.833333
-->miR-30a-->NOTCH1-->PTEN-->miR-21-->TGFB1-->miR-200b-->	6	Squamous Cell Carcinoma	0.833333
-->miR-30a-->NOTCH1-->PTEN-->miR-21-->TGFB1-->miR-200c-->	6	Squamous Cell Carcinoma	0.833333
-->miR-30a-->NOTCH1-->PTEN-->miR-21-->TGFB1-->miR-205-->	6	Squamous Cell Carcinoma	0.833333
-->miR-30a-->NOTCH1-->PTEN-->miR-21-->TGFB1-->miR-224-->	6	Squamous Cell Carcinoma	0.833333
-->miR-30a-->NOTCH1-->PTEN-->miR-21-->TGFB1-->miR-23a-->	6	Squamous Cell Carcinoma	0.833333
-->miR-30a-->NOTCH1-->PTEN-->miR-21-->TGFB1-->miR-29a-->	6	Squamous Cell Carcinoma	0.833333
-->miR-34b-->MYC-->miR-15a-->MYB-->miR-155-->MEIS1-->	6	Leukemia	0.833333
-->miR-34b-->NOTCH1-->PTEN-->miR-21-->STAT3-->TWIST1-->	6	Squamous Cell Carcinoma	0.833333
-->miR-34b-->NOTCH1-->PTEN-->miR-21-->STAT3-->TWIST1-->	6	Breast Cancer	0.833333
-->miR-34b-->NOTCH1-->PTEN-->miR-21-->STAT3-->TWIST1-->	6	Lymphoma	0.833333
-->miR-34b-->NOTCH1-->PTEN-->miR-302b-->TP63-->miR-374a-->	6	Squamous Cell Carcinoma	0.833333
-->miR-34b-->NOTCH1-->PTEN-->miR-302b-->TP63-->miR-519a-->	6	Squamous Cell Carcinoma	0.833333
-->miR-34b-->NOTCH1-->PTEN-->miR-302b-->TP63-->miR-630-->	6	Squamous Cell Carcinoma	0.833333
-->miR-34c-->NOTCH1-->PTEN-->miR-19a-->CCND1-->miR-20a-->	6	Squamous Cell Carcinoma	0.833333
-->miR-34c-->NOTCH1-->PTEN-->miR-19a-->CCND1-->miR-20a-->	6	Lymphoma	0.833333
-->miR-34c-->NOTCH1-->PTEN-->miR-19a-->CCND1-->miR-20a-->	6	Leukemia	0.833333
-->miR-34c-->NOTCH1-->PTEN-->miR-21-->E2F1-->miR-92a-->	6	Squamous Cell Carcinoma	0.833333
-->miR-34c-->NOTCH1-->PTEN-->miR-21-->JAG1-->miR-143-->	6	Squamous Cell Carcinoma	0.833333
-->miR-34c-->NOTCH1-->PTEN-->miR-21-->STAT3-->miR-135b-->	6	Squamous Cell Carcinoma	0.833333
-->miR-34c-->NOTCH1-->PTEN-->miR-21-->STAT3-->miR-181b-1-->	6	Breast Cancer	0.833333
-->miR-34c-->NOTCH1-->PTEN-->miR-21-->TGFB1-->miR-181b-2-->	6	Squamous Cell Carcinoma	0.833333
-->miR-34c-->NOTCH1-->PTEN-->miR-21-->TGFB1-->miR-192-->	6	Squamous Cell Carcinoma	0.833333
-->miR-34c-->NOTCH1-->PTEN-->miR-21-->TGFB1-->miR-194-->	6	Squamous Cell Carcinoma	0.833333
-->miR-34c-->NOTCH1-->PTEN-->miR-21-->TGFB1-->miR-429-->	6	Squamous Cell Carcinoma	0.833333
-->miR-34c-->NOTCH1-->PTEN-->miR-22-->MAX-->miR-193a-->	6	Squamous Cell Carcinoma	0.833333
-->miR-34c-->NOTCH1-->PTEN-->miR-302b-->TP63-->miR-374a-->	6	Squamous Cell Carcinoma	0.833333
-->miR-34c-->NOTCH1-->PTEN-->miR-302b-->TP63-->miR-519a-->	6	Squamous Cell Carcinoma	0.833333
-->miR-34c-->NOTCH1-->PTEN-->miR-302b-->TP63-->miR-630-->	6	Squamous Cell Carcinoma	0.833333
-->miR-373-->RELA-->IRF1-->miR-155-->CTNNB1-->miR-371-->	6	Gastric Cancer	0.833333
-->miR-424-->CCND1-->miR-17-->RUNX1-->miR-27a-->SP4-->	6	Leukemia	0.833333
-->miR-424-->CCND1-->miR-20a-->E2F1-->CDKN2A-->miR-410-->	6	Leukemia	0.833333
-->miR-424-->CCND1-->miR-20a-->E2F1-->miR-19a-->HOXA5-->	6	Leukemia	0.833333
-->miR-494-->PTEN-->miR-19a-->ESR1-->BRCA1-->miR-146b-->	6	Ovaian Neoplasm	0.833333
-->miR-494-->PTEN-->miR-19a-->ESR1-->PGR-->IGFBP1-->	6	Ovaian Neoplasm	0.833333
-->miR-494-->PTEN-->miR-19a-->ESR1-->TP53-->TP73-->	6	Squamous Cell Carcinoma	0.833333
-->miR-494-->PTEN-->miR-19a-->ESR1-->TP53-->miR-107-->	6	Squamous Cell Carcinoma	0.833333
-->miR-494-->PTEN-->miR-19a-->ESR1-->TP53-->miR-215-->	6	Squamous Cell Carcinoma	0.833333
-->miR-494-->PTEN-->miR-19a-->ESR1-->TP53-->miR-34b-->	6	Squamous Cell Carcinoma	0.833333
-->miR-494-->PTEN-->miR-19a-->ESR1-->TP53-->miR-34b-->	6	Ovaian Neoplasm	0.833333
-->miR-494-->PTEN-->miR-19a-->ESR1-->TP53-->miR-34c-->	6	Squamous Cell Carcinoma	0.833333
-->miR-494-->PTEN-->miR-19a-->ESR1-->TP53-->miR-34c-->	6	Ovaian Neoplasm	0.833333
-->miR-494-->PTEN-->miR-21-->STAT3-->AKT1-->miR-181c-->	6	Squamous Cell Carcinoma	0.833333
-->miR-494-->PTEN-->miR-21-->STAT3-->TWIST1-->miR-10b-->	6	Breast Cancer	0.833333
-->miR-494-->PTEN-->miR-21-->STAT3-->TWIST1-->miR-199a-2-->	6	Squamous Cell Carcinoma	0.833333
-->miR-494-->PTEN-->miR-21-->STAT3-->TWIST1-->miR-214-->	6	Squamous Cell Carcinoma	0.833333
-->miR-494-->PTEN-->miR-21-->STAT3-->TWIST1-->miR-372-->	6	Squamous Cell Carcinoma	0.833333
-->miR-494-->PTEN-->miR-21-->TGFB1-->miR-141-->KLF5-->	6	Squamous Cell Carcinoma	0.833333
-->miR-494-->PTEN-->miR-21-->TGFB1-->miR-141-->SFPQ-->	6	Squamous Cell Carcinoma	0.833333
-->miR-494-->PTEN-->miR-21-->TGFB1-->miR-141-->SFPQ-->	6	Renal Carcinoma	0.833333
-->miR-494-->PTEN-->miR-21-->TGFB1-->miR-141-->SIP1-->	6	Squamous Cell Carcinoma	0.833333
-->miR-494-->PTEN-->miR-21-->TGFB1-->miR-141-->ZEB2-->	6	Squamous Cell Carcinoma	0.833333
-->miR-494-->PTEN-->miR-21-->TGFB1-->miR-146a-->NFIX-->	6	Squamous Cell Carcinoma	0.833333
-->miR-494-->PTEN-->miR-21-->TGFB1-->miR-146a-->TBP-->	6	Squamous Cell Carcinoma	0.833333
-->miR-494-->PTEN-->miR-21-->TGFB1-->miR-155-->BACH1-->	6	Squamous Cell Carcinoma	0.833333
-->miR-494-->PTEN-->miR-21-->TGFB1-->miR-155-->MEIS1-->	6	Squamous Cell Carcinoma	0.833333
-->miR-494-->PTEN-->miR-21-->TGFB1-->miR-155-->SMAD1-->	6	Squamous Cell Carcinoma	0.833333
-->miR-494-->PTEN-->miR-21-->TGFB1-->miR-155-->SMAD2-->	6	Squamous Cell Carcinoma	0.833333
-->miR-494-->PTEN-->miR-21-->TGFB1-->miR-155-->SMAD2-->	6	Renal Carcinoma	0.833333
-->miR-494-->PTEN-->miR-21-->TGFB1-->miR-155-->TRIM32-->	6	Squamous Cell Carcinoma	0.833333
-->miR-494-->PTEN-->miR-21-->TGFB1-->miR-24-->NOTCH1-->	6	Squamous Cell Carcinoma	0.833333
-->miR-494-->PTEN-->miR-21-->TGFB1-->miR-27a-->FOXO1-->	6	Squamous Cell Carcinoma	0.833333
-->miR-494-->PTEN-->miR-21-->TGFB1-->miR-27a-->SP3-->	6	Squamous Cell Carcinoma	0.833333
-->miR-494-->PTEN-->miR-21-->TGFB1-->miR-27a-->SP4-->	6	Squamous Cell Carcinoma	0.833333
-->miR-494-->PTEN-->miR-302b-->TP63-->miR-181a-->CDX2-->	6	Squamous Cell Carcinoma	0.833333
-->miR-494-->PTEN-->miR-302b-->TP63-->miR-181a-->GATA6-->	6	Squamous Cell Carcinoma	0.833333
-->AHR-->FOS-->FOSL1-->miR-221-->p27-->	5	Breast Cancer	0.8
-->AHR-->FOS-->TP53-->ESR1-->LTF-->	5	Breast Cancer	0.8
-->AHR-->FOS-->TP53-->ESR1-->NR5A2-->	5	Breast Cancer	0.8
-->AHR-->FOS-->TP53-->ESR1-->NRF1-->	5	Breast Cancer	0.8
-->AHR-->FOS-->TP53-->ESR1-->TFAP2C-->	5	Breast Cancer	0.8
-->AHR-->FOS-->TP53-->PTEN-->miR-25-->	5	Breast Cancer	0.8
-->AHR-->FOS-->TP53-->PTEN-->miR-302a-->	5	Breast Cancer	0.8
-->AHR-->FOS-->TP53-->PTEN-->miR-302b-->	5	Breast Cancer	0.8
-->AHR-->FOS-->TP53-->PTEN-->miR-302c-->	5	Breast Cancer	0.8
-->AHR-->FOS-->TP53-->PTEN-->miR-302f-->	5	Breast Cancer	0.8
-->AHR-->FOS-->TP53-->miR-125b-->CEBPG-->	5	Breast Cancer	0.8
-->AHR-->FOS-->TP53-->miR-125b-->E2F3-->	5	Breast Cancer	0.8
-->AHR-->FOS-->TP53-->miR-145-->CBFB-->	5	Breast Cancer	0.8
-->AHR-->FOS-->TP53-->miR-155-->MEIS1-->	5	Breast Cancer	0.8
-->AHR-->FOS-->TP53-->miR-155-->SMAD1-->	5	Breast Cancer	0.8
-->AHR-->FOS-->TP53-->miR-155-->SMAD2-->	5	Breast Cancer	0.8
-->AHR-->FOS-->TP53-->miR-155-->TRIM32-->	5	Breast Cancer	0.8
-->AHR-->FOS-->TP53-->miR-200a-->ZEB2-->	5	Breast Cancer	0.8
-->AHR-->FOS-->TP53-->miR-34a-->NOTCH1-->	5	Breast Cancer	0.8
-->AKT1-->miR-125b-->E2F3-->let-7i-->FANCD2-->	5	Breast Cancer	0.8
-->AKT1-->miR-125b-->E2F3-->miR-16-->EGFR-->	5	Squamous Cell Carcinoma	0.8
-->AKT1-->miR-125b-->E2F3-->miR-34a-->NOTCH1-->	5	Squamous Cell Carcinoma	0.8
-->AKT1-->miR-155-->CCND1-->miR-17-->MEF2D-->	5	Leukemia	0.8
-->AKT1-->miR-155-->CTNNB1-->miR-373-->TFAP4-->	5	Breast Cancer	0.8
-->AKT1-->miR-155-->ETS1-->FOSL1-->miR-221-->	5	Breast Cancer	0.8
-->AKT1-->miR-155-->ETS1-->miR-222-->STAT5A-->	5	Breast Cancer	0.8
-->AKT1-->miR-155-->SMAD1-->MYC-->let-7f-1-->	5	Breast Cancer	0.8
-->AKT1-->miR-155-->SPI1-->miR-19a-->HOXA5-->	5	Squamous Cell Carcinoma	0.8
-->AKT1-->miR-155-->SPI1-->miR-19a-->HOXA5-->	5	Lymphoma	0.8
-->AKT1-->miR-22-->ESR1-->BRCA1-->miR-146b-->	5	Ovaian Neoplasm	0.8
-->AKT1-->miR-22-->ESR1-->TP53-->miR-107-->	5	Squamous Cell Carcinoma	0.8
-->AKT1-->miR-22-->ESR1-->TP53-->miR-107-->	5	Breast Cancer	0.8
-->AKT1-->miR-22-->ESR1-->TP53-->miR-192-->	5	Breast Cancer	0.8
-->AKT1-->miR-22-->ESR1-->TP53-->miR-194-->	5	Breast Cancer	0.8
-->AKT1-->miR-22-->ESR1-->TP53-->miR-200a-->	5	Squamous Cell Carcinoma	0.8
-->AKT1-->miR-22-->ESR1-->TP53-->miR-200a-->	5	Ovaian Neoplasm	0.8
-->AKT1-->miR-22-->ESR1-->TP53-->miR-200b-->	5	Squamous Cell Carcinoma	0.8
-->AKT1-->miR-22-->ESR1-->TP53-->miR-200b-->	5	Ovaian Neoplasm	0.8
-->AKT1-->miR-22-->ESR1-->TP53-->miR-200c-->	5	Squamous Cell Carcinoma	0.8
-->AKT1-->miR-22-->ESR1-->TP53-->miR-200c-->	5	Ovaian Neoplasm	0.8
-->AKT1-->miR-22-->ESR1-->TP53-->miR-215-->	5	Squamous Cell Carcinoma	0.8
-->AKT1-->miR-22-->ESR1-->TP53-->miR-215-->	5	Breast Cancer	0.8
-->AKT1-->miR-22-->ESR1-->TP53-->miR-29-->	5	Breast Cancer	0.8
-->AKT1-->miR-22-->ESR1-->TP53-->miR-34b-->	5	Squamous Cell Carcinoma	0.8
-->AKT1-->miR-22-->ESR1-->TP53-->miR-34b-->	5	Breast Cancer	0.8
-->AKT1-->miR-22-->ESR1-->TP53-->miR-34b-->	5	Ovaian Neoplasm	0.8
-->AKT1-->miR-22-->ESR1-->TP53-->miR-519d-->	5	Breast Cancer	0.8
-->AKT1-->miR-22-->PTEN-->miR-21-->HNRNPK-->	5	Squamous Cell Carcinoma	0.8
-->AKT1-->miR-22-->PTEN-->miR-21-->HNRNPK-->	5	Breast Cancer	0.8
-->AKT1-->miR-22-->PTEN-->miR-21-->NFIB-->	5	Squamous Cell Carcinoma	0.8
-->AKT1-->miR-22-->PTEN-->miR-21-->NFIB-->	5	Breast Cancer	0.8
-->AKT1-->miR-22-->PTEN-->miR-21-->TOPORS-->	5	Squamous Cell Carcinoma	0.8
-->AKT1-->miR-22-->PTEN-->miR-21-->TOPORS-->	5	Breast Cancer	0.8
-->AKT2-->miR-22-->ESR1-->BRCA1-->miR-146b-->	5	Breast Cancer	0.8
-->AKT2-->miR-22-->ESR1-->BRCA1-->miR-146b-->	5	Ovaian Neoplasm	0.8
-->AKT2-->miR-22-->ESR1-->CCND1-->miR-20a-->	5	Breast Cancer	0.8
-->AKT2-->miR-22-->ESR1-->TP53-->miR-143-->	5	Breast Cancer	0.8
-->AKT2-->miR-22-->ESR1-->TP53-->miR-143-->	5	Ovaian Neoplasm	0.8
-->AKT2-->miR-22-->ESR1-->TP53-->miR-200b-->	5	Breast Cancer	0.8
-->AKT2-->miR-22-->ESR1-->TP53-->miR-200b-->	5	Ovaian Neoplasm	0.8
-->AKT2-->miR-22-->ESR1-->TP53-->miR-200c-->	5	Breast Cancer	0.8
-->AKT2-->miR-22-->ESR1-->TP53-->miR-200c-->	5	Ovaian Neoplasm	0.8
-->AKT2-->miR-22-->ESR1-->TP53-->miR-34b-->	5	Ovaian Neoplasm	0.8
-->AKT2-->miR-22-->ESR1-->TP53-->miR-34c-->	5	Ovaian Neoplasm	0.8
-->AKT2-->miR-22-->PTEN-->miR-19a-->HOXA5-->	5	Squamous Cell Carcinoma	0.8
-->AKT2-->miR-22-->PTEN-->miR-19a-->HOXA5-->	5	Lymphoma	0.8
-->AKT3-->miR-22-->ESR1-->BRCA1-->miR-146b-->	5	Breast Cancer	0.8
-->AKT3-->miR-22-->ESR1-->CCND1-->miR-20a-->	5	Breast Cancer	0.8
-->AKT3-->miR-22-->ESR1-->TP53-->miR-143-->	5	Breast Cancer	0.8
-->AKT3-->miR-22-->ESR1-->TP53-->miR-200b-->	5	Breast Cancer	0.8
-->AKT3-->miR-22-->ESR1-->TP53-->miR-200c-->	5	Breast Cancer	0.8
-->AKT3-->miR-22-->PTEN-->miR-19a-->HOXA5-->	5	Squamous Cell Carcinoma	0.8
-->AKT3-->miR-22-->PTEN-->miR-19a-->HOXA5-->	5	Lymphoma	0.8
-->AP-1-->miR-155-->CCND1-->miR-17-->MEF2D-->	5	Leukemia	0.8
-->AP-1-->miR-155-->CEBPB-->TNF-->miR-31-->	5	Leukemia	0.8
-->AP-1-->miR-155-->SPI1-->miR-19a-->HOXA5-->	5	Lymphoma	0.8
-->AR-->CCND1-->miR-20a-->E2F1-->miR-18a-->	5	Breast Cancer	0.8
-->AR-->CCND1-->miR-20a-->E2F1-->miR-195-->	5	Breast Cancer	0.8
-->AR-->TGFB1-->miR-146a-->BRCA1-->miR-146b-->	5	Breast Cancer	0.8
-->AR-->TGFB1-->miR-24-->MYC-->let-7f-1-->	5	Breast Cancer	0.8
-->AR-->TGFB1-->miR-24-->MYC-->miR-29b-->	5	Breast Cancer	0.8
-->AR-->TGFB1-->miR-24-->MYC-->miR-29c-->	5	Breast Cancer	0.8
-->AR-->TGFB1-->miR-29a-->PTEN-->miR-302a-->	5	Squamous Cell Carcinoma	0.8
-->AR-->TGFB1-->miR-29a-->PTEN-->miR-302b-->	5	Squamous Cell Carcinoma	0.8
-->ASF-->miR-221-->ESR1-->BRCA1-->miR-146b-->	5	Breast Cancer	0.8
-->ASF-->miR-221-->ESR1-->BRCA1-->miR-146b-->	5	Ovaian Neoplasm	0.8
-->ASF-->miR-221-->ESR1-->CCND1-->miR-20a-->	5	Breast Cancer	0.8
-->ASF-->miR-221-->ESR1-->PGR-->IGFBP1-->	5	Ovaian Neoplasm	0.8
-->ASF-->miR-221-->ESR1-->TP53-->miR-143-->	5	Breast Cancer	0.8
-->ASF-->miR-221-->ESR1-->TP53-->miR-143-->	5	Ovaian Neoplasm	0.8
-->ASF-->miR-221-->ESR1-->TP53-->miR-200b-->	5	Breast Cancer	0.8
-->ASF-->miR-221-->ESR1-->TP53-->miR-200b-->	5	Ovaian Neoplasm	0.8
-->ASF-->miR-221-->ESR1-->TP53-->miR-200c-->	5	Breast Cancer	0.8
-->ASF-->miR-221-->ESR1-->TP53-->miR-200c-->	5	Ovaian Neoplasm	0.8
-->ASF-->miR-221-->ESR1-->TP53-->miR-34b-->	5	Ovaian Neoplasm	0.8
-->ASF-->miR-221-->ESR1-->TP53-->miR-34c-->	5	Ovaian Neoplasm	0.8
-->ASF-->miR-221-->PTEN-->miR-19a-->HOXA5-->	5	Squamous Cell Carcinoma	0.8
-->ASF-->miR-221-->PTEN-->miR-19a-->HOXA5-->	5	Lymphoma	0.8
-->ATF1-->EGR1-->miR-96-->MITF-->miR-211-->	5	Melanoma	0.8
-->ATF1-->FOSL1-->miR-221-->PTEN-->miR-302a-->	5	Melanoma	0.8
-->ATF1-->FOSL1-->miR-221-->PTEN-->miR-302b-->	5	Melanoma	0.8
-->ATF1-->FOSL1-->miR-221-->PTEN-->miR-302c-->	5	Melanoma	0.8
-->ATF1-->FOSL1-->miR-221-->PTEN-->miR-302d-->	5	Melanoma	0.8
-->ATF3-->TP53-->ESR1-->BRCA1-->miR-146b-->	5	Breast Cancer	0.8
-->ATF3-->TP53-->ESR1-->BRCA1-->miR-146b-->	5	Ovaian Neoplasm	0.8
-->ATF3-->TP53-->ESR1-->CCND1-->miR-20a-->	5	Breast Cancer	0.8
-->ATF3-->TP53-->ESR1-->PGR-->IGFBP1-->	5	Ovaian Neoplasm	0.8
-->ATF3-->TP53-->ESR1-->PGR-->IGFBP1-->	5	Adenocarcinoma	0.8
-->ATF3-->TP53-->miR-145-->MYC-->let-7f-1-->	5	Breast Cancer	0.8
-->ATF3-->TP53-->miR-145-->MYC-->let-7f-1-->	5	Lung Cancer	0.8
-->ATF3-->TP53-->miR-145-->MYC-->miR-106a-->	5	Lung Cancer	0.8
-->ATF3-->TP53-->miR-145-->MYC-->miR-106a-->	5	Lymphoma	0.8
-->ATF3-->TP53-->miR-145-->MYC-->miR-16-1-->	5	Lymphoma	0.8
-->ATF3-->TP53-->miR-145-->MYC-->miR-18a-->	5	Breast Cancer	0.8
-->ATF3-->TP53-->miR-145-->MYC-->miR-18a-->	5	Lung Cancer	0.8
-->ATF3-->TP53-->miR-145-->MYC-->miR-18a-->	5	Lymphoma	0.8
-->ATF3-->TP53-->miR-145-->MYC-->miR-19b-->	5	Lymphoma	0.8
-->ATF3-->TP53-->miR-145-->MYC-->miR-26b-->	5	Lymphoma	0.8
-->ATF3-->TP53-->miR-145-->MYC-->miR-29a-->	5	Lung Cancer	0.8
-->ATF3-->TP53-->miR-145-->MYC-->miR-29a-->	5	Lymphoma	0.8
-->ATF3-->TP53-->miR-145-->MYC-->miR-29b-->	5	Breast Cancer	0.8
-->ATF3-->TP53-->miR-145-->MYC-->miR-29b-->	5	Lung Cancer	0.8
-->ATF3-->TP53-->miR-145-->MYC-->miR-29c-->	5	Breast Cancer	0.8
-->ATF3-->TP53-->miR-145-->MYC-->miR-29c-->	5	Lung Cancer	0.8
-->ATF3-->TP53-->miR-145-->MYC-->miR-29c-->	5	Lymphoma	0.8
-->ATF3-->TP53-->miR-145-->MYC-->miR-92a-->	5	Lymphoma	0.8
-->ATF3-->TP53-->miR-145-->MYC-->miR-93-->	5	Lung Cancer	0.8
-->ATF3-->TP53-->miR-155-->SPI1-->CIITA-->	5	Lymphoma	0.8
-->ATF3-->TP53-->miR-155-->SPI1-->IRF4-->	5	Lymphoma	0.8
-->BCL6-->TP53-->ESR1-->BRCA1-->miR-146b-->	5	Breast Cancer	0.8
-->BCL6-->TP53-->ESR1-->BRCA1-->miR-146b-->	5	Ovaian Neoplasm	0.8
-->BCL6-->TP53-->ESR1-->CCND1-->miR-20a-->	5	Breast Cancer	0.8
-->BCL6-->TP53-->ESR1-->CCND1-->miR-20a-->	5	Lymphoma	0.8
-->BCL6-->TP53-->ESR1-->PGR-->IGFBP1-->	5	Ovaian Neoplasm	0.8
-->BCL6-->TP53-->ESR1-->PGR-->IGFBP1-->	5	Adenocarcinoma	0.8
-->BCL6-->TP53-->PTEN-->miR-19a-->HOXA5-->	5	Squamous Cell Carcinoma	0.8
-->BCL6-->TP53-->PTEN-->miR-19a-->NR4A2-->	5	Lymphoma	0.8
-->BCL6-->TP53-->PTEN-->miR-22-->MAX-->	5	Lymphoma	0.8
-->BCL6-->TP53-->miR-125b-->CDKN2A-->miR-410-->	5	Leukemia	0.8
-->BCL6-->TP53-->miR-145-->MYC-->YBX1-->	5	Lymphoma	0.8
-->BCL6-->TP53-->miR-145-->MYC-->let-7-->	5	Lymphoma	0.8
-->BCL6-->TP53-->miR-145-->MYC-->let-7a-1-->	5	Lymphoma	0.8
-->BCL6-->TP53-->miR-145-->MYC-->let-7f-1-->	5	Breast Cancer	0.8
-->BCL6-->TP53-->miR-145-->MYC-->let-7f-1-->	5	Lung Cancer	0.8
-->BCL6-->TP53-->miR-145-->MYC-->let-7f-1-->	5	Lymphoma	0.8
-->BCL6-->TP53-->miR-145-->MYC-->miR-106a-->	5	Lung Cancer	0.8
-->BCL6-->TP53-->miR-145-->MYC-->miR-18a-->	5	Breast Cancer	0.8
-->BCL6-->TP53-->miR-145-->MYC-->miR-18a-->	5	Lung Cancer	0.8
-->BCL6-->TP53-->miR-145-->MYC-->miR-20b-->	5	Lymphoma	0.8
-->BCL6-->TP53-->miR-145-->MYC-->miR-23a-->	5	Lymphoma	0.8
-->BCL6-->TP53-->miR-145-->MYC-->miR-23b-->	5	Lymphoma	0.8
-->BCL6-->TP53-->miR-145-->MYC-->miR-29a-->	5	Lung Cancer	0.8
-->BCL6-->TP53-->miR-145-->MYC-->miR-29b-->	5	Breast Cancer	0.8
-->BCL6-->TP53-->miR-145-->MYC-->miR-29b-->	5	Lung Cancer	0.8
-->BCL6-->TP53-->miR-145-->MYC-->miR-29b-->	5	Lymphoma	0.8
-->BCL6-->TP53-->miR-145-->MYC-->miR-29c-->	5	Breast Cancer	0.8
-->BCL6-->TP53-->miR-145-->MYC-->miR-29c-->	5	Lung Cancer	0.8
-->BCL6-->TP53-->miR-145-->MYC-->miR-93-->	5	Lung Cancer	0.8
-->BCL6-->TP53-->miR-145-->MYC-->miR-93-->	5	Lymphoma	0.8
-->BCL6-->TP53-->miR-155-->CEBPB-->IL1B-->	5	Leukemia	0.8
-->BCL6-->TP53-->miR-155-->SPI1-->IFNB1-->	5	Lymphoma	0.8
-->BCL6-->TP53-->miR-155-->SPI1-->TAL1-->	5	Lymphoma	0.8
-->BCL6-->TP53-->miR-155-->SPI1-->TLR4-->	5	Lymphoma	0.8
-->BCL6-->TP53-->miR-155-->SPI1-->VAV1-->	5	Lymphoma	0.8
-->BCL6-->TP53-->miR-155-->SPI1-->ZNF202-->	5	Lymphoma	0.8
-->BCL6-->TP53-->miR-155-->SPI1-->ZNF300-->	5	Lymphoma	0.8
-->BCL6-->TP53-->miR-155-->SPI1-->miR-19b-1-->	5	Lymphoma	0.8
-->BCL6-->TP53-->miR-155-->SPI1-->miR-342-->	5	Lymphoma	0.8
-->BCL6-->TP53-->miR-155-->SPI1-->miR-92a-1-->	5	Lymphoma	0.8
-->BCR-->miR-155-->CCND1-->miR-17-->RBL1-->	5	Leukemia	0.8
-->BCR-->miR-155-->ETS1-->miR-222-->STAT5A-->	5	Leukemia	0.8
-->BCR-->miR-155-->SPI1-->miR-19a-->HOXA5-->	5	Lymphoma	0.8
-->BCR-->miR-155-->SPI1-->miR-19a-->HOXA5-->	5	Leukemia	0.8
-->BMP4-->miR-145-->MYC-->let-7i-->FANCD2-->	5	Breast Cancer	0.8
-->BMP4-->miR-145-->MYC-->miR-106a-->RB1-->	5	Lung Cancer	0.8
-->BMP4-->miR-145-->MYC-->miR-19a-->HOXA5-->	5	Lymphoma	0.8
-->BMP6-->miR-21-->STAT3-->FOS-->FOSL1-->	5	Breast Cancer	0.8
-->BMP6-->miR-21-->STAT3-->TP63-->miR-181a-->	5	Pancreatic Cancer	0.8
-->BMP6-->miR-21-->STAT3-->TWIST1-->miR-199a-2-->	5	Pancreatic Cancer	0.8
-->BMP6-->miR-21-->STAT3-->TWIST1-->miR-214-->	5	Pancreatic Cancer	0.8
-->BMP6-->miR-21-->TGFB1-->miR-23a-->HES1-->	5	Heart Disease	0.8
-->BMP6-->miR-21-->TGFB1-->miR-24-->E2F2-->	5	Heart Disease	0.8
-->BMP6-->miR-21-->TGFB1-->miR-24-->NOTCH1-->	5	Heart Disease	0.8
-->BMPR1a-->miR-21-->STAT3-->FOS-->FOSL1-->	5	Breast Cancer	0.8
-->BMPR1b-->miR-21-->STAT3-->FOS-->FOSL1-->	5	Breast Cancer	0.8
-->BRCA1-->miR-146a-->STAT1-->MYC-->let-7d-->	5	Breast Cancer	0.8
-->BRCA1-->miR-146a-->STAT1-->MYC-->let-7f-->	5	Breast Cancer	0.8
-->BRCA1-->miR-146a-->STAT1-->MYC-->let-7f-1-->	5	Breast Cancer	0.8
-->BRCA1-->miR-146a-->STAT1-->MYC-->miR-29c-->	5	Breast Cancer	0.8
-->cAMP-->miR-155-->CCND1-->miR-17-->MEF2D-->	5	Leukemia	0.8
-->cAMP-->miR-155-->SPI1-->miR-19a-->HOXA5-->	5	Lymphoma	0.8
-->CDX2-->miR-125b-->E2F3-->miR-15a-->CCND1-->	5	Leukemia	0.8
-->CEBPA-->miR-29a-->PTEN-->miR-19a-->HOXA5-->	5	Lymphoma	0.8
-->CEBPA-->miR-29a-->PTEN-->miR-19a-->NR4A2-->	5	Squamous Cell Carcinoma	0.8
-->CEBPA-->miR-29a-->PTEN-->miR-22-->MAX-->	5	Squamous Cell Carcinoma	0.8
-->CEBPA-->miR-29b-->SP1-->CDKN2A-->miR-410-->	5	Leukemia	0.8
-->CEBPA-->miR-29b-->SP1-->GATA1-->miR-144-->	5	Leukemia	0.8
-->CEBPA-->miR-29b-->SP1-->GATA1-->miR-451-->	5	Leukemia	0.8
-->CEBPA-->miR-29b-->SP1-->LEF1-->miR-372-->	5	Leukemia	0.8
-->CEBPA-->miR-29b-->SP1-->TGFB1-->miR-200c-->	5	Squamous Cell Carcinoma	0.8
-->CEBPA-->miR-29b-->SP1-->TGFB1-->miR-205-->	5	Squamous Cell Carcinoma	0.8
-->CEBPA-->miR-29b-->SP1-->TGFB1-->miR-224-->	5	Squamous Cell Carcinoma	0.8
-->CEBPA-->miR-29b-->SP1-->TNF-->miR-31-->	5	Leukemia	0.8
-->CEBPA-->miR-29b-->SP1-->TP53-->miR-107-->	5	Squamous Cell Carcinoma	0.8
-->CEBPA-->miR-29b-->SP1-->TP53-->miR-107-->	5	Leukemia	0.8
-->CEBPA-->miR-29b-->SP1-->TP53-->miR-215-->	5	Squamous Cell Carcinoma	0.8
-->CEBPA-->miR-29b-->SP1-->TP53-->miR-34b-->	5	Squamous Cell Carcinoma	0.8
-->CEBPA-->miR-29b-->SP1-->TP53-->miR-34b-->	5	Leukemia	0.8
-->CEBPA-->miR-29b-->SP1-->TP73-->miR-193a-->	5	Squamous Cell Carcinoma	0.8
-->CEBPA-->miR-34a-->CCND1-->miR-17-->RBL1-->	5	Leukemia	0.8
-->CEBPA-->miR-34a-->JAG1-->miR-145-->CBFB-->	5	Leukemia	0.8
-->CEBPA-->miR-34a-->MYB-->miR-155-->BACH1-->	5	Leukemia	0.8
-->CEBPA-->miR-34a-->MYB-->miR-155-->CTNNB1-->	5	Leukemia	0.8
-->CEBPA-->miR-34a-->MYB-->miR-155-->SMAD1-->	5	Leukemia	0.8
-->CEBPA-->miR-34a-->MYB-->miR-155-->SMAD2-->	5	Leukemia	0.8
-->CEBPA-->miR-34a-->MYB-->miR-155-->TRIM32-->	5	Leukemia	0.8
-->CEBPB-->TNF-->miR-17-->CCND1-->miR-20a-->	5	Lymphoma	0.8
-->CEBPB-->TNF-->miR-17-->RUNX1-->NFE2L2-->	5	Leukemia	0.8
-->CNBP-->MYC-->let-7a-->PRDM1-->CIITA-->	5	Lymphoma	0.8
-->CNBP-->MYC-->let-7a-->PRDM1-->PAX5-->	5	Lymphoma	0.8
-->CNBP-->MYC-->miR-19a-->PTEN-->miR-302a-->	5	Melanoma	0.8
-->CNBP-->MYC-->miR-19a-->PTEN-->miR-302b-->	5	Melanoma	0.8
-->CNBP-->MYC-->miR-19a-->PTEN-->miR-302c-->	5	Melanoma	0.8
-->CREM-->FOS-->TP53-->miR-155-->BACH1-->	5	Breast Cancer	0.8
-->CTCF-->MYC-->let-7a-->PRDM1-->PAX5-->	5	Lymphoma	0.8
-->CTCF-->MYC-->miR-19a-->PTEN-->miR-302a-->	5	Melanoma	0.8
-->CTCF-->MYC-->miR-19a-->PTEN-->miR-302b-->	5	Melanoma	0.8
-->CTCF-->MYC-->miR-19a-->PTEN-->miR-302c-->	5	Melanoma	0.8
-->CTNNB1-->miR-373-->RELA-->CCND1-->miR-20a-->	5	Breast Cancer	0.8
-->CTNNB1-->miR-373-->RELA-->HIF1A-->miR-210-->	5	Breast Cancer	0.8
-->CTNNB1-->miR-373-->RELA-->TP53-->EGFR-->	5	Breast Cancer	0.8
-->CTNNB1-->miR-373-->RELA-->TP53-->miR-200b-->	5	Breast Cancer	0.8
-->CTNNB1-->miR-373-->RELA-->TP53-->miR-200c-->	5	Breast Cancer	0.8
-->DDX5-->miR-21-->STAT3-->FOS-->FOSL1-->	5	Breast Cancer	0.8
-->DLX5-->MYC-->let-7a-->PRDM1-->CIITA-->	5	Lymphoma	0.8
-->DLX5-->MYC-->let-7a-->PRDM1-->PAX5-->	5	Lymphoma	0.8
-->DLX5-->MYC-->miR-19a-->PTEN-->miR-302a-->	5	Melanoma	0.8
-->DLX5-->MYC-->miR-19a-->PTEN-->miR-302b-->	5	Melanoma	0.8
-->DLX5-->MYC-->miR-19a-->PTEN-->miR-302c-->	5	Melanoma	0.8
-->E2F1-->miR-15a-->JUN-->TP53-->TP73-->	5	Leukemia	0.8
-->E2F1-->miR-15a-->JUN-->TP53-->miR-107-->	5	Leukemia	0.8
-->E2F1-->miR-15a-->JUN-->TP53-->miR-192-->	5	Leukemia	0.8
-->E2F1-->miR-15a-->JUN-->TP53-->miR-34c-->	5	Leukemia	0.8
-->E2F4-->MYC-->let-7a-->PRDM1-->CIITA-->	5	Lymphoma	0.8
-->E2F4-->MYC-->let-7a-->PRDM1-->PAX5-->	5	Lymphoma	0.8
-->E2F4-->MYC-->miR-19a-->PTEN-->miR-302a-->	5	Melanoma	0.8
-->E2F4-->MYC-->miR-19a-->PTEN-->miR-302b-->	5	Melanoma	0.8
-->E2F4-->MYC-->miR-19a-->PTEN-->miR-302c-->	5	Melanoma	0.8
-->E2F6-->MYC-->let-7a-->PRDM1-->CIITA-->	5	Lymphoma	0.8
-->E2F6-->MYC-->let-7a-->PRDM1-->PAX5-->	5	Lymphoma	0.8
-->E2F6-->MYC-->miR-19a-->PTEN-->miR-302a-->	5	Melanoma	0.8
-->E2F6-->MYC-->miR-19a-->PTEN-->miR-302b-->	5	Melanoma	0.8
-->E2F6-->MYC-->miR-19a-->PTEN-->miR-302c-->	5	Melanoma	0.8
-->E2F7-->MYC-->let-7a-->PRDM1-->CIITA-->	5	Lymphoma	0.8
-->E2F7-->MYC-->let-7a-->PRDM1-->PAX5-->	5	Lymphoma	0.8
-->E2F7-->MYC-->miR-19a-->PTEN-->miR-302a-->	5	Melanoma	0.8
-->E2F7-->MYC-->miR-19a-->PTEN-->miR-302b-->	5	Melanoma	0.8
-->E2F7-->MYC-->miR-19a-->PTEN-->miR-302c-->	5	Melanoma	0.8
-->EGFR-->miR-21-->E2F1-->CDKN2A-->miR-410-->	5	Leukemia	0.8
-->EGFR-->miR-21-->E2F1-->miR-17-->MEF2D-->	5	Leukemia	0.8
-->EGFR-->miR-21-->E2F1-->miR-19a-->HOXA5-->	5	Squamous Cell Carcinoma	0.8
-->EGFR-->miR-21-->E2F1-->miR-19a-->HOXA5-->	5	Leukemia	0.8
-->EGFR-->miR-21-->HNRNPK-->AR-->NKX3-1-->	5	Prostate Cancer	0.8
-->EGFR-->miR-21-->HNRNPK-->MYC-->let-7b-->	5	Lung Cancer	0.8
-->EGFR-->miR-21-->HNRNPK-->MYC-->let-7c-->	5	Lung Cancer	0.8
-->EGFR-->miR-21-->HNRNPK-->MYC-->let-7e-->	5	Lung Cancer	0.8
-->EGFR-->miR-21-->HNRNPK-->MYC-->let-7f-->	5	Breast Cancer	0.8
-->EGFR-->miR-21-->HNRNPK-->MYC-->let-7f-->	5	Lung Cancer	0.8
-->EGFR-->miR-21-->HNRNPK-->MYC-->let-7f-1-->	5	Breast Cancer	0.8
-->EGFR-->miR-21-->HNRNPK-->MYC-->let-7f-1-->	5	Lung Cancer	0.8
-->EGFR-->miR-21-->HNRNPK-->MYC-->let-7g-->	5	Lung Cancer	0.8
-->EGFR-->miR-21-->HNRNPK-->MYC-->miR-29b-->	5	Breast Cancer	0.8
-->EGFR-->miR-21-->HNRNPK-->MYC-->miR-29b-->	5	Lung Cancer	0.8
-->EGFR-->miR-21-->HNRNPK-->MYC-->miR-29c-->	5	Breast Cancer	0.8
-->EGFR-->miR-21-->HNRNPK-->MYC-->miR-29c-->	5	Lung Cancer	0.8
-->EGFR-->miR-21-->JAG1-->miR-145-->CBFB-->	5	Leukemia	0.8
-->EGFR-->miR-21-->PTEN-->miR-22-->MAX-->	5	Squamous Cell Carcinoma	0.8
-->EGFR-->miR-21-->PTEN-->miR-22-->MAX-->	5	Breast Cancer	0.8
-->EGFR-->miR-21-->PTEN-->miR-22-->MAX-->	5	Prostate Cancer	0.8
-->EGFR-->miR-21-->STAT3-->FOS-->CREM-->	5	Breast Cancer	0.8
-->EGFR-->miR-21-->STAT3-->TP63-->miR-181a-->	5	Squamous Cell Carcinoma	0.8
-->EGFR-->miR-21-->STAT3-->TP63-->miR-181a-->	5	Breast Cancer	0.8
-->EGFR-->miR-21-->STAT3-->TP63-->miR-181a-->	5	Pancreatic Cancer	0.8
-->EGFR-->miR-21-->STAT3-->TP63-->miR-193a-->	5	Squamous Cell Carcinoma	0.8
-->EGFR-->miR-21-->STAT3-->TWIST1-->miR-199a-2-->	5	Squamous Cell Carcinoma	0.8
-->EGFR-->miR-21-->STAT3-->TWIST1-->miR-199a-2-->	5	Breast Cancer	0.8
-->EGFR-->miR-21-->STAT3-->TWIST1-->miR-199a-2-->	5	Pancreatic Cancer	0.8
-->EGFR-->miR-21-->STAT3-->TWIST1-->miR-214-->	5	Squamous Cell Carcinoma	0.8
-->EGFR-->miR-21-->STAT3-->TWIST1-->miR-214-->	5	Breast Cancer	0.8
-->EGFR-->miR-21-->STAT3-->TWIST1-->miR-214-->	5	Pancreatic Cancer	0.8
-->EGFR-->miR-21-->STAT3-->TWIST1-->miR-372-->	5	Squamous Cell Carcinoma	0.8
-->EGFR-->miR-21-->STAT3-->TWIST1-->miR-372-->	5	Breast Cancer	0.8
-->EGFR-->miR-21-->STAT3-->miR-125b-->CEBPG-->	5	Breast Cancer	0.8
-->EGFR-->miR-21-->TGFB1-->miR-141-->KLF5-->	5	Squamous Cell Carcinoma	0.8
-->EGFR-->miR-21-->TGFB1-->miR-141-->SFPQ-->	5	Squamous Cell Carcinoma	0.8
-->EGFR-->miR-21-->TGFB1-->miR-141-->SFPQ-->	5	Renal Carcinoma	0.8
-->EGFR-->miR-21-->TGFB1-->miR-141-->SIP1-->	5	Squamous Cell Carcinoma	0.8
-->EGFR-->miR-21-->TGFB1-->miR-141-->ZEB2-->	5	Squamous Cell Carcinoma	0.8
-->EGFR-->miR-21-->TGFB1-->miR-146a-->NFIX-->	5	Squamous Cell Carcinoma	0.8
-->EGFR-->miR-21-->TGFB1-->miR-146a-->TBP-->	5	Squamous Cell Carcinoma	0.8
-->EGFR-->miR-21-->TGFB1-->miR-155-->BACH1-->	5	Squamous Cell Carcinoma	0.8
-->EGFR-->miR-21-->TGFB1-->miR-155-->BACH1-->	5	Breast Cancer	0.8
-->EGFR-->miR-21-->TGFB1-->miR-155-->MEIS1-->	5	Squamous Cell Carcinoma	0.8
-->EGFR-->miR-21-->TGFB1-->miR-155-->MEIS1-->	5	Leukemia	0.8
-->EGFR-->miR-21-->TGFB1-->miR-155-->SMAD1-->	5	Squamous Cell Carcinoma	0.8
-->EGFR-->miR-21-->TGFB1-->miR-155-->SMAD2-->	5	Squamous Cell Carcinoma	0.8
-->EGFR-->miR-21-->TGFB1-->miR-155-->SMAD2-->	5	Renal Carcinoma	0.8
-->EGFR-->miR-21-->TGFB1-->miR-155-->TRIM32-->	5	Squamous Cell Carcinoma	0.8
-->EGFR-->miR-21-->TGFB1-->miR-23a-->HES1-->	5	Squamous Cell Carcinoma	0.8
-->EGFR-->miR-21-->TGFB1-->miR-24-->NOTCH1-->	5	Squamous Cell Carcinoma	0.8
-->EGFR-->miR-21-->TGFB1-->miR-24-->NOTCH1-->	5	Breast Cancer	0.8
-->EGFR-->miR-21-->TGFB1-->miR-24-->NOTCH1-->	5	Leukemia	0.8
-->EGFR-->miR-21-->TGFB1-->miR-27a-->FOXO1-->	5	Squamous Cell Carcinoma	0.8
-->EGFR-->miR-21-->TGFB1-->miR-27a-->SP3-->	5	Squamous Cell Carcinoma	0.8
-->EGR3-->miR-195-->CCND1-->miR-17-->MEF2D-->	5	Leukemia	0.8
-->EGR4-->TNF-->miR-9-->PRDM1-->CIITA-->	5	Lymphoma	0.8
-->EIF2C2-->let-7b-->CCND1-->miR-17-->MEF2D-->	5	Leukemia	0.8
-->EIF2C2-->let-7c-->MYC-->miR-106a-->RB1-->	5	Lung Cancer	0.8
-->EIF2C2-->let-7c-->MYC-->miR-19a-->HOXA5-->	5	Lymphoma	0.8
-->ELK3-->FOS-->TP53-->miR-155-->BACH1-->	5	Breast Cancer	0.8
-->ELK4-->FOS-->TP53-->miR-155-->BACH1-->	5	Breast Cancer	0.8
-->ENO1-->MYC-->let-7a-->PRDM1-->CIITA-->	5	Lymphoma	0.8
-->ENO1-->MYC-->let-7a-->PRDM1-->PAX5-->	5	Lymphoma	0.8
-->ENO1-->MYC-->miR-19a-->PTEN-->miR-302a-->	5	Melanoma	0.8
-->ENO1-->MYC-->miR-19a-->PTEN-->miR-302b-->	5	Melanoma	0.8
-->ENO1-->MYC-->miR-19a-->PTEN-->miR-302c-->	5	Melanoma	0.8
-->EP300-->CCND1-->miR-20a-->E2F1-->miR-106a-->	5	Leukemia	0.8
[truncated: 1,675 more rows]
