# Supplementary material for: TMREC: A Database of Transcription Factor and MiRNA Regulatory Cascades in Human Diseases
Source: PLoS One. 2015 May 1;10(5):e0125222. doi: 10.1371/journal.pone.0125222 (PMC4416930; doi:10.1371/journal.pone.0125222)
Supplement: S3 Table — (XLS) [file pone.0125222.s004.xls]

## Sheet: Sheet1
Table 3: The 21 diseases involved in the novel disease and TFs or disease and miRNAs pairs
Disease name
Leukemia
Melanoma
Lung Cancer
Lymphoma
Breast Cancer
Squamous Cell Carcinoma
Ovaian Neoplasm
Adenocarcinoma
Pancreatic Cancer
Glioma
Prostate Cancer
Gastric Cancer
Renal Carcinoma
Heart Disease
Uterine Leiomyoma
Endometrial Carcinoma
Lupus
Hepatocellular Carcinoma
Bladder Cancer
Thyroid Carcinoma
Kidney Cancer
