# Supplementary material for: TMREC: A Database of Transcription Factor and MiRNA Regulatory Cascades in Human Diseases
Source: PLoS One. 2015 May 1;10(5):e0125222. doi: 10.1371/journal.pone.0125222 (PMC4416930; doi:10.1371/journal.pone.0125222)
Supplement: S4 Table — (XLS) [file pone.0125222.s005.xls]

## Sheet: Sheet1
Table 4: The 304 TFs/miRNAs involved in the novel disease and TFs/miRNAs pairs
TFs/miRNAs
miR-17
miR-125b
miR-410
miR-142
miR-31
miR-19b
miR-34b*
miR-181c
EIF2C2
SP1
miR-144
FSH
LIN28
LIN28B
miR-19a
YBX1
MYB
TRIM32
CTNNB1
SPI1
E2F1
E2F3
TP63
TGFB1
NFIX
TBP
KLF5
SFPQ
SIP1
TFAP4
AKT2
AKT3
ESR1
SP4
STAT1
GATA6
CREM
EGR4
ELK3
ELK4
ETS2
ETV4
FANCD2
VDR
miR-371
GTF2I
HoxD10
MYC
STAT4
IFNB1
KCNIP3
ATF3
LITAF
MRF4
MYF5
MyoD
NFAT5
NFATC2
NR3B3
miR-372
ZEB1
SHP
SMAD3
SMAD4
FOXM1
TEAD4
STAT3
CDX2
TXK
TLR4
miR-129
ZEB2
BACH1
MEIS1
SMAD1
SMAD2
FOXO1
SP3
miR-185
PTEN
miR-23b
miR-27b
miR-30
miR-30a
miR-34c
IFNG
HNRNPK
NFIB
PPARA
TOPORS
IGFBP1
FOS
TNF
MAX
let-7
let-7a-1
miR-23a
miR-26b
miR-29a
RARA
ASF
BCL6
p27
NFE2L2
BMP4
MECP2
miR-374a
miR-519a
miR-630
SOX6
NR2C2
RELA
IL6
miR-107
miR-215
miR-29
miR-519d
BRCA1
let-7b
let-7c
let-7e
let-7g
FOSL2
FOXO3
FOXO4
GATA2
HIF1A
HIVEP1
HMGA1
PGR
IL-4
JAG1
JUN
KLF2
MYOD1
NKX2-5
MEF2D
RBL1
IRF1
miR-199a-2
miR-214
TWIST1
CEBPG
PAX2
PAX5
ETS1
PAX8
PDGF
PDGF-B
PITX1
miR-302f
RUNX2
RXRA
SF2
Src
miR-15a
STAT5
STAT6
TCF3
TCF7L2
TFAP2B
TFAP2C
THRB
TLR7
TLR8
TLX
TLX1
miR-18a
TLX3
TNFSF12
SPIB
miR-302a
miR-302b
miR-302c
NFKB1
miR-181b-2
USF1
YY1
miR-125a-5p
miR-127-3p
miR-1285
miR-20a
miR-192
miR-194
miR-429
E2F6
miR-16
miR-22
miR-20b
miR-24
miR-34b
miR-494
miR-141
miR-155
LTF
NR5A2
NRF1
miR-25
CBFB
miR-34a
AKT1
AP-1
AR
EGR1
FOSL1
NR4A2
let-7f-1
miR-29b
miR-93
TAL1
VAV1
ZNF202
ZNF300
miR-19b-1
miR-342
miR-92a-1
BCR
BMP6
HES1
E2F2
NOTCH1
BMPR1a
BMPR1b
cAMP
CEBPA
CEBPB
CNBP
CTCF
DDX5
DLX5
E2F4
E2F7
EGR3
ENO1
ERK
ERS1
ESR2
ETV5
RB1
Foxo3a
FOXP3
FUBP1
GATA1
NR3C1
GFI1
GFI1B
HOXA5
JUNB
LEF1
MAZ
NCL
NFATC1
NFIC
NFKB3
NME2
miR-135b
miR-181b-1
miR-146b
KAT2B
miR-148a
POU2F1
POU2F2
TP73
HMGA2
PRDM1
PRKCA
PUF60
PURA
RAS
REL
Rex1
SMG-1
SNAI1
SOX2
IL1B
DDIT3
STAT5A
STAT5B
TCF4
TCF7
let-7f
miR-29c
THAP11
PA2G4
ZBTB7A
CREB1
TLR2
miR-124
TFAP2A
PES1
FOXD1
EGFR
MCPH1
miR-181b
miR-181d
miR-193b
let-7d
miR-302d
miR-34c-5p
miR-200a
miR-200b
miR-200c
miR-205
miR-224
