# Supplementary material for: TMREC: A Database of Transcription Factor and MiRNA Regulatory Cascades in Human Diseases
Source: PLoS One. 2015 May 1;10(5):e0125222. doi: 10.1371/journal.pone.0125222 (PMC4416930; doi:10.1371/journal.pone.0125222)
Supplement: S5 Table — (XLS) [file pone.0125222.s006.xls]

## Sheet: Sheet1
PubMatrix	Leukemia	Melanoma	Lung Cancer	Lymphoma	Breast Cancer	Squamous Cell Carcinoma	Ovaian Neoplasm	Adenocarcinoma	Pancreatic Cancer	Glioma	Prostate Cancer	Gastric Cancer	Renal Carcinoma	Heart Disease	Uterine Leiomyoma	Endometrial Carcinoma	Lupus	Hepatocellular Carcinoma	Bladder Cancer	Thyroid Carcinoma	Kidney Cancer
miR-17	0	0	0	0	0	0	0	43	14	23	18	26	6	23	0	1	7	20	4	2	13
miR-125b	0	0	0	0	0	0	0	24	7	17	23	7	1	13	0	2	1	18	13	3	0
miR-410	0	0	0	0	0	0	0	0	0	1	3	1	0	0	0	1	0	0	0	0	0
miR-142	0	0	0	0	0	0	0	8	3	2	0	5	1	6	1	0	3	6	1	0	2
miR-31	0	0	0	0	0	0	0	22	8	4	13	11	0	4	0	1	5	4	4	3	2
miR-19b	0	0	0	0	0	0	0	7	1	3	4	4	0	8	0	0	1	1	1	0	1
miR-34b*	0	0	0	0	0	0	0	13	2	0	5	9	3	3	0	2	0	9	0	1	4
miR-181c	0	0	0	0	0	0	0	3	0	3	1	6	0	5	0	1	0	1	0	0	1
EIF2C2	0	0	0	0	0	0	0	20	1	1	4	3	2	1	1	0	5	10	2	0	3
SP1	0	0	0	0	0	0	0	416	89	112	170	82	21	106	2	22	15	180	24	24	60
miR-144	0	0	0	0	0	0	0	6	2	0	1	1	0	4	0	0	0	3	1	3	1
FSH	0	0	0	0	0	0	0	137	23	15	251	10	11	239	96	89	43	5	12	140	37
LIN28	0	0	0	0	0	0	0	15	4	2	7	5	1	4	0	0	0	11	1	2	9
LIN28B	0	0	0	0	0	0	0	14	3	3	4	2	1	0	0	1	0	8	0	0	2
miR-19a	0	0	8	7	12	5	61	5	1	5	6	5	0	5	0	0	0	4	4	2	1
YBX1	12	7	17	4	54	7	169	21	4	13	12	7	1	1	0	1	3	7	1	1	4
MYB	674	55	53	173	122	21	1223	95	11	29	26	17	4	21	1	5	11	16	4	6	11
TRIM32	2	0	0	1	1	3	6	0	0	0	0	0	0	0	0	0	0	0	0	0	0
CTNNB1	364	328	662	169	1052	505	8331	1916	379	278	457	520	104	234	16	237	10	747	119	156	338
SPI1	30	1	3	8	2	2	33	1	0	0	0	1	0	3	0	0	1	1	0	0	0
E2F1	105	62	140	53	207	58	1151	157	28	61	114	48	10	16	4	3	4	87	21	27	22
E2F3	9	5	17	6	26	9	159	18	3	10	23	3	2	5	0	1	0	12	21	5	5
TP63	20	12	96	24	107	237	655	161	8	3	60	10	5	5	2	5	0	9	34	32	8
TGFB1	234	112	450	103	506	225	3089	615	172	103	285	173	60	976	19	29	82	266	51	37	153
NFIX	0	0	1	0	1	0	6	1	0	2	1	0	0	0	0	0	0	0	0	0	0
TBP	39	14	20	14	41	5	203	26	3	6	10	2	8	26	1	2	4	19	8	4	16
KLF5	12	2	5	1	24	3	98	6	2	1	15	9	0	9	0	3	0	0	4	0	3
SFPQ	4	0	1	1	0	0	12	2	0	0	1	0	2	0	0	0	1	0	0	0	2
SIP1	2	0	9	1	24	10	69	15	10	2	1	12	2	11	0	1	1	6	1	0	4
TFAP4	0	0	1	0	1	0	4	0	0	0	0	0	0	0	0	0	0	0	0	0	0
AKT2	20	12	53	18	94	13	369	69	36	24	28	13	7	23	0	12	0	18	5	13	4
AKT3	9	21	22	4	50	6	153	22	7	13	16	3	4	6	0	6	0	8	1	6	5
ESR1	22	2	19	8	361	10	449	56	3	3	36	1	0	42	6	22	8	14	7	4	2
SP4	6	6	8	4	17	0	91	13	15	1	7	0	1	9	1	1	0	3	5	1	3
STAT1	350	133	88	128	172	74	1184	184	46	51	56	31	28	93	2	2	60	115	15	8	35
GATA6	10	0	18	0	4	4	105	37	16	7	3	15	0	62	0	2	0	4	0	3	0
CREM	21	4	2	5	4	1	47	4	3	3	3	2	0	11	0	0	29	2	0	5	0
EGR4	1	0	0	2	3	0	4	0	1	0	1	1	0	0	0	0	0	0	0	0	1
ELK3	5	0	2	1	4	0	24	3	2	1	3	0	0	5	0	0	0	2	0	0	0
ELK4	4	1	3	0	2	0	22	2	0	1	11	0	0	1	0	0	0	0	0	1	0
ETS2	41	6	15	3	37	8	165	22	5	2	14	2	0	5	2	0	3	10	2	1	2
ETV4	2	3	6	0	11	7	97	19	2	1	44	3	0	0	0	2	0	1	2	0	1
FANCD2	45	2	13	12	81	20	152	10	8	5	2	2	2	1	0	2	0	2	3	0	3
VDR	126	64	50	21	278	53	973	95	12	15	242	4	19	101	2	7	38	12	17	28	61
miR-371	1	0	1	0	1	0	20	2	0	0	2	1	0	0	0	0	1	1	0	2	0
GTF2I	1	0	0	0	3	0	6	1	0	1	2	0	0	37	0	0	0	1	0	0	0
HoxD10	4	0	4	2	22	5	44	4	1	6	0	5	0	1	0	2	0	2	3	0	1
MYC	2781	336	1125	3069	1729	523	15237	1641	285	542	713	444	137	263	14	100	41	705	158	157	339
STAT4	9	3	4	19	7	1	63	5	0	2	4	2	0	20	0	0	103	8	0	0	0
IFNB1	3	3	7	0	3	0	12	0	2	2	1	0	0	2	0	0	1	0	1	0	0
KCNIP3	1	1	0	0	1	0	10	0	0	0	0	0	0	0	0	0	0	0	0	1	0
ATF3	22	16	26	6	29	19	183	15	6	9	20	5	2	22	2	0	1	10	2	1	4
LITAF	5	1	0	3	1	0	10	2	0	0	1	0	0	7	0	0	0	1	1	0	0
MRF4	1	0	0	1	1	0	16	0	0	1	0	0	0	7	0	0	0	0	0	0	0
MYF5	7	1	0	2	1	0	34	0	1	0	0	1	0	8	1	0	0	0	1	0	1
MyoD	34	7	15	9	13	3	297	10	2	6	3	4	1	48	2	0	2	1	4	1	8
NFAT5	3	2	4	0	6	1	18	3	0	0	0	0	3	1	1	0	0	3	0	0	1
NFATC2	6	5	5	9	6	0	44	7	5	2	1	0	0	10	0	0	3	2	0	0	0
NR3B3	0	0	0	0	1	0	1	0	0	0	0	0	0	0	0	0	0	0	0	0	0
miR-372	1	0	3	0	2	1	26	7	1	2	1	6	0	0	0	0	0	4	0	1	0
ZEB1	4	10	84	14	140	26	421	81	51	11	40	22	6	2	1	16	0	19	21	7	16
SHP	180	16	40	82	49	8	429	81	21	17	26	52	3	77	0	5	15	53	7	9	14
SMAD3	63	30	95	40	172	42	728	153	54	19	65	40	6	137	11	10	11	84	1	11	36
SMAD4	38	18	80	23	122	72	1246	425	420	14	61	95	11	38	2	11	1	64	8	18	34
FOXM1	19	6	47	8	76	23	279	53	22	29	22	21	3	4	0	0	0	35	7	3	5
TEAD4	0	0	0	0	1	0	12	5	1	0	0	2	1	4	0	0	0	2	0	0	2
STAT3	1183	253	460	455	670	287	4247	673	214	302	335	182	64	378	3	21	42	428	51	45	102
CDX2	43	7	76	13	46	36	696	429	76	1	30	220	8	4	0	19	0	14	27	39	13
TXK	0	0	0	1	0	0	2	1	0	0	0	0	1	0	0	0	0	1	0	0	1
TLR4	109	74	71	55	52	33	643	92	25	12	46	89	2	323	0	2	76	59	24	2	19
miR-129	2	0	3	2	3	5	36	10	1	2	0	12	1	0	0	4	0	8	1	2	1
ZEB2	5	4	29	9	61	16	191	39	12	5	15	19	11	32	1	7	0	14	8	3	16
BACH1	17	1	4	8	75	1	81	8	3	0	1	1	1	7	0	0	0	5	0	0	1
MEIS1	180	1	4	19	2	2	255	3	2	1	2	1	1	7	0	0	0	0	2	0	3
SMAD1	24	4	24	12	28	9	191	19	9	8	24	8	2	46	1	1	0	3	1	0	3
SMAD2	53	24	122	25	156	67	827	159	85	31	59	50	9	163	5	11	8	61	5	14	30
FOXO1	46	8	34	39	63	5	528	48	16	12	49	8	5	51	5	17	2	28	6	5	8
SP3	43	8	24	20	73	11	329	54	23	9	24	9	1	17	0	6	0	20	5	5	7
miR-185	0	1	3	0	8	4	27	6	0	3	5	7	4	3	0	0	0	3	1	0	3
PTEN	316	288	428	221	1048	250	5612	940	136	735	918	165	115	141	14	515	14	209	100	241	149
miR-23b	1	3	1	4	8	2	51	6	1	8	11	1	4	2	1	2	3	2	3	1	6
miR-27b	5	3	5	4	9	4	38	6	2	1	2	0	1	6	0	0	0	4	1	0	1
miR-30	3	0	8	2	5	0	13	2	2	2	1	0	0	5	0	0	0	2	1	1	0
miR-30a	6	3	15	4	16	8	59	14	0	3	1	2	4	6	0	2	2	5	3	2	4
miR-34c	6	4	16	4	9	6	62	6	1	3	9	4	0	4	0	0	0	1	1	0	0
IFNG	14	8	8	15	7	4	107	9	2	4	0	3	3	19	0	0	13	8	2	0	3
HNRNPK	8	1	2	0	3	4	30	4	0	3	1	1	0	1	0	0	0	2	0	0	0
NFIB	3	0	5	1	15	3	54	33	0	2	2	1	0	0	1	1	0	0	1	0	0
PPARA	1	0	0	1	5	1	15	3	0	0	3	0	1	29	0	0	0	3	0	0	1
TOPORS	5	0	3	0	1	0	35	1	0	3	1	0	0	0	0	0	0	0	0	0	1
IGFBP1	16	2	15	5	95	7	390	80	19	6	44	5	4	45	3	28	4	54	3	1	12
FOS	595	118	250	180	445	141	3409	363	53	142	154	84	29	432	12	54	21	166	26	41	77
TNF	2932	1364	1576	1768	1405	508	15084	2046	448	743	744	515	343	3806	20	77	1186	816	275	117	534
MAX	501	215	656	395	680	210	4909	482	116	322	312	137	83	3552	5	14	67	144	105	97	190
let-7	14	5	82	8	58	20	316	57	20	10	17	9	2	13	6	3	0	27	2	2	8
let-7a-1	1	0	4	0	2	0	7	1	0	0	2	2	1	0	0	0	0	1	1	0	1
miR-23a	8	2	6	5	7	5	59	12	1	7	1	6	1	11	0	0	1	7	1	0	3
miR-26b	3	1	5	4	11	4	33	6	1	1	3	2	1	3	0	1	1	4	2	0	1
miR-29a	29	2	13	8	22	11	97	15	5	2	3	4	1	14	0	1	1	7	0	2	1
RARA	473	4	11	35	31	1	469	12	0	0	2	3	1	5	1	1	6	5	1	4	3
ASF	0	0	0	0	0	0	0	0	0	0	0	0	0	0	0	1	4	9	0	3	5
BCL6	0	0	0	0	0	0	0	0	0	0	0	0	0	0	0	0	5	3	2	4	4
p27	0	0	0	0	0	0	0	0	0	0	0	0	0	0	13	79	15	279	132	133	126
NFE2L2	0	0	0	0	0	0	0	0	0	0	0	0	0	0	1	6	12	66	18	6	30
BMP4	0	0	0	0	0	0	0	0	0	0	0	0	0	0	0	3	1	15	3	1	6
MECP2	0	0	0	0	0	0	0	0	0	0	0	0	0	0	0	3	21	7	3	0	4
miR-374a	0	0	0	0	0	0	0	0	0	0	0	0	0	0	0	0	0	0	0	0	0
miR-519a	0	0	0	0	0	0	0	0	0	0	0	0	0	0	0	0	0	3	0	0	0
miR-630	0	0	0	0	0	0	0	0	0	0	1	2	1	0	0	0	0	0	0	0	0
SOX6	0	0	0	0	0	0	0	3	1	6	0	1	0	9	0	1	0	2	0	0	1
NR2C2	0	0	0	0	0	0	0	0	1	0	7	1	0	0	0	0	0	0	0	2	1
RELA	0	46	114	138	167	61	1158	189	64	45	86	43	14	120	0	8	24	74	13	13	27
IL6	181	36	101	112	131	38	945	147	24	39	90	35	15	380	1	11	52	78	15	7	25
miR-107	7	0	3	0	12	5	45	3	4	5	2	9	0	4	0	0	0	1	1	0	1
miR-215	1	0	1	1	2	0	25	10	0	0	1	5	2	1	0	1	0	4	0	0	3
miR-29	26	2	9	9	7	0	52	4	1	1	2	1	0	18	0	0	1	6	0	1	1
miR-519d	0	0	1	0	0	1	5	3	0	1	1	1	0	0	0	0	0	2	0	0	0
BRCA1	104	99	240	62	8047	69	8378	652	144	18	327	92	20	26	5	116	0	20	26	29	81
let-7b	11	8	12	7	15	7	71	14	4	3	3	5	1	6	0	2	0	3	1	1	1
let-7c	9	2	16	2	4	5	64	20	6	0	8	1	1	4	1	2	1	11	4	1	2
let-7e	2	0	4	1	3	3	24	5	1	1	1	0	0	5	0	1	0	1	0	2	0
let-7g	2	1	12	2	5	5	38	13	1	2	1	5	0	0	0	2	0	6	0	3	2
FOSL2	6	0	2	4	3	1	31	3	0	1	2	0	1	2	0	0	0	0	0	1	1
FOXO3	65	15	34	36	77	8	344	44	5	18	38	3	3	43	1	0	6	16	5	7	9
FOXO4	10	1	6	6	6	1	49	4	2	1	7	1	0	4	0	0	1	2	0	0	2
GATA2	149	2	11	10	5	4	161	8	1	1	14	1	1	16	1	1	1	5	1	6	1
HIF1A	108	119	341	73	489	232	3487	746	165	249	278	122	282	372	17	44	4	233	44	33	330
HIVEP1	3	0	0	1	0	0	3	0	0	0	1	0	0	0	0	0	0	0	0	0	0
HMGA1	35	7	29	27	46	11	344	40	26	7	18	4	1	8	30	8	1	6	2	25	1
PGR	27	5	48	20	1601	18	1743	344	6	5	28	20	3	13	9	81	1	7	4	16	12
IL-4	1340	419	366	950	285	137	4195	410	70	159	106	116	154	491	4	5	461	100	59	23	159
JAG1	9	1	5	4	26	5	69	14	6	3	4	7	0	45	0	3	0	10	1	0	2
JUN	22672	8710	21152	17871	25508	10969	230461	28250	6182	5813	10762	8932	3624	86392	1726	2318	6160	6944	5197	4976	8217
KLF2	11	0	8	0	4	1	28	2	1	1	4	1	1	29	0	0	0	0	0	0	1
MYOD1	13	9	15	15	15	3	235	11	1	5	6	4	2	16	3	2	0	2	4	2	8
NKX2-5	20	1	2	10	6	1	35	2	0	0	6	1	0	399	0	0	1	1	3	1	0
MEF2D	6	0	1	5	0	2	13	1	0	1	0	1	0	9	0	0	0	1	0	0	0
RBL1	10	3	8	11	7	6	111	5	1	7	9	0	0	1	0	2	0	2	3	3	0
IRF1	78	23	9	26	37	12	267	41	4	6	4	11	8	15	0	3	8	15	3	3	9
miR-199a-2	0	0	0	0	0	0	3	1	0	1	0	0	0	0	0	0	0	1	0	0	0
miR-214	3	8	7	3	5	6	75	13	5	2	4	5	0	10	0	2	0	16	3	0	0
TWIST1	8	15	64	12	151	44	462	98	17	11	38	33	4	19	0	8	1	34	19	7	10
CEBPG	4	0	5	1	1	0	8	0	0	0	0	0	0	0	0	0	0	0	0	0	1
PAX2	13	5	9	8	20	4	195	87	2	3	18	0	76	7	0	25	1	1	12	6	109
PAX5	211	1	20	342	15	6	436	22	4	5	3	8	4	3	1	2	4	5	6	1	6
ETS1	91	23	23	31	59	26	362	50	11	16	20	15	3	6	1	10	24	16	4	5	10
PAX8	8	6	30	8	29	12	384	185	18	5	13	5	74	7	3	19	0	4	17	247	78
PDGF	299	109	182	68	201	76	2241	247	70	381	92	50	78	335	26	10	21	87	18	28	110
PDGF-B	25	15	25	8	18	7	286	29	12	73	7	9	2	42	3	0	3	9	2	7	6
PITX1	3	2	7	3	4	3	29	9	1	0	2	2	1	10	0	0	0	1	1	3	1
miR-302f	1	0	0	0	1	1	2	1	0	0	0	2	0	0	0	0	0	0	0	0	0
RUNX2	79	6	20	27	69	4	515	18	4	4	58	18	2	41	1	0	0	2	0	7	4
RXRA	7	0	2	0	1	1	19	6	1	0	4	0	2	5	0	0	0	2	0	2	1
SF2	22	22	36	13	33	46	310	42	3	37	16	5	5	4	0	5	3	10	13	9	7
Src	1387	242	554	475	1395	224	6886	662	224	211	471	239	76	309	9	40	103	165	76	87	202
miR-15a	67	4	9	27	12	5	125	14	3	2	10	0	1	7	0	0	1	7	2	2	5
STAT5	791	34	42	226	247	20	1308	93	18	25	60	8	8	42	0	1	11	42	7	1	27
STAT6	44	11	23	94	25	6	246	20	2	9	13	4	8	24	0	0	11	8	0	2	5
TCF3	216	38	93	99	102	63	1070	129	30	37	69	65	10	54	2	6	4	51	24	17	32
TCF7L2	13	1	12	8	37	6	280	45	7	2	25	12	4	30	1	6	1	20	1	2	12
TFAP2B	132	50	32	14	104	14	461	54	6	18	19	5	3	40	1	1	0	17	5	3	14
TFAP2C	134	51	31	15	104	13	463	52	6	19	19	6	2	39	1	1	0	17	5	3	13
THRB	1	1	11	1	9	6	50	10	0	0	5	0	5	3	0	0	0	0	0	28	3
TLR7	40	62	25	20	13	11	189	20	5	4	3	0	2	15	0	0	171	7	6	0	5
TLR8	11	12	8	8	4	2	62	4	0	1	2	1	1	10	0	0	21	2	0	0	3
TLX	16	0	1	16	0	0	26	2	0	4	0	0	0	3	0	0	0	1	0	0	0
TLX1	102	0	0	77	2	1	95	1	0	1	1	0	0	3	0	0	1	0	0	0	1
miR-18a	6	1	7	8	19	9	64	13	3	4	2	9	0	7	1	0	0	9	3	2	1
TLX3	65	0	1	49	1	0	60	2	0	1	2	0	0	0	0	0	0	1	1	0	0
TNFSF12	6	2	1	4	6	4	51	9	0	7	3	2	1	13	0	1	35	3	1	0	4
SPIB	10	1	0	14	2	0	21	0	0	0	1	1	0	2	0	1	0	2	0	0	0
miR-302a	0	1	0	0	2	0	5	0	0	0	0	1	0	0	0	0	0	0	0	0	1
miR-302b	0	0	0	0	0	1	7	4	0	1	0	1	0	0	0	0	0	2	0	0	0
miR-302c	0	2	0	0	4	0	7	0	0	0	0	0	0	1	0	0	0	1	0	0	0
NFKB1	29	7	11	25	22	13	168	17	2	5	12	9	3	18	0	2	7	6	6	1	4
miR-181b-2	11	0	1	3	2	1	35	7	3	2	2	4	0	2	0	0	0	2	0	1	0
USF1	11	7	8	2	15	3	62	13	2	5	2	1	0	17	0	0	1	13	0	3	3
YY1	27	9	20	31	32	10	207	22	7	7	24	4	2	8	0	1	5	12	2	1	5
miR-125a-5p	2	0	10	1	4	6	23	5	0	0	0	4	0	0	0	0	1	1	1	1	0
miR-127-3p	0	0	1	1	2	2	11	2	0	1	0	1	1	0	0	0	0	0	0	0	1
miR-1285	0	0	0	0	0	1	1	1	0	1	0	0	1	0	0	0	0	0	0	0	1
miR-20a	23	2	18	15	12	9	125	16	5	8	11	13	1	6	1	1	2	3	4	1	3
miR-192	2	0	8	0	6	5	58	31	6	0	0	8	1	3	0	1	2	13	1	0	6
miR-194	0	0	3	1	2	6	37	15	3	0	2	7	1	3	0	2	0	5	0	0	4
miR-429	1	0	3	0	3	2	33	9	3	0	1	3	3	0	0	4	1	5	1	0	3
E2F6	0	2	1	4	9	5	41	4	0	1	2	0	0	2	0	0	0	2	0	1	0
miR-16	64	7	15	33	38	14	206	31	9	6	21	10	1	14	0	1	4	17	4	1	2
miR-22	12	1	9	6	17	4	68	14	2	1	3	6	1	14	0	0	1	5	0	0	2
miR-20b	5	1	4	2	8	3	23	3	0	0	2	4	0	3	0	0	0	1	0	1	1
miR-24	7	2	7	3	16	7	65	8	5	3	4	6	0	23	0	0	1	10	1	1	1
miR-34b	10	4	17	5	8	11	92	13	2	0	5	9	3	3	0	2	0	9	0	1	4
miR-494	2	1	7	5	2	2	27	5	2	2	1	4	0	3	0	0	1	1	0	0	0
miR-141	2	1	8	2	15	8	101	30	5	1	29	7	12	1	0	5	1	10	8	0	10
miR-155	81	9	55	105	75	22	362	61	34	12	10	14	9	27	0	5	13	13	1	6	8
LTF	3	1	4	1	10	5	44	5	1	4	3	3	1	11	0	1	0	0	0	0	1
NR5A2	4	1	0	1	25	1	57	19	15	0	0	1	0	2	0	1	0	6	0	1	0
NRF1	3	0	3	0	14	0	30	7	1	0	2	0	1	10	0	2	0	1	1	1	2
miR-25	1	1	7	2	8	11	50	16	3	2	5	12	0	7	0	0	0	4	1	1	0
CBFB	190	1	1	23	5	1	196	1	0	1	2	1	0	1	0	0	0	0	1	0	0
miR-34a	34	15	45	19	42	16	291	47	14	20	28	15	8	19	0	1	0	24	7	2	10
AKT1	0	0	0	0	0	0	0	0	0	0	0	0	0	0	3	39	2	88	28	56	45
AP-1	0	0	0	0	0	0	0	0	0	0	0	0	0	0	3	22	32	217	44	21	56
AR	0	0	0	0	0	0	0	0	0	0	0	0	0	0	31	93	3107	247	181	119	286
EGR1	0	0	0	0	0	0	0	0	0	0	0	0	0	0	4	2	4	32	7	6	33
FOSL1	0	0	0	0	0	0	0	0	0	0	0	0	0	0	0	0	0	1	2	0	2
NR4A2	0	0	0	0	0	0	0	0	0	0	0	0	0	0	1	0	0	0	1	6	2
let-7f-1	0	0	0	0	0	0	0	0	0	0	0	0	0	0	0	0	0	1	0	0	0
miR-29b	0	0	0	0	0	0	0	0	0	0	0	0	0	0	2	1	2	3	2	0	2
miR-93	0	0	0	0	0	0	0	0	0	0	0	0	0	0	1	0	0	3	2	0	1
TAL1	0	2	1	193	1	0	306	0	0	0	0	0	0	0	0	0	0	0	2	2	1
VAV1	52	5	8	30	10	3	112	0	0	0	0	0	0	0	0	0	6	2	0	0	2
ZNF202	0	0	0	0	1	0	2	0	0	0	0	0	0	0	0	0	0	0	0	0	0
ZNF300	1	0	0	0	0	0	3	0	0	0	0	0	0	0	0	0	0	0	0	0	0
miR-19b-1	0	0	1	1	1	0	3	0	0	0	0	0	0	0	0	0	0	0	0	0	1
miR-342	10	2	2	5	15	1	34	0	0	0	0	0	0	0	0	0	1	0	0	0	0
miR-92a-1	1	0	0	0	0	0	5	0	0	0	0	0	0	0	0	0	0	1	0	0	1
BCR	17894	110	245	3448	2351	44	19545	0	0	0	0	0	0	0	2	19	148	30	33	43	108
BMP6	7	0	6	5	22	4	85	0	0	0	0	0	0	0	0	0	1	6	2	0	5
HES1	93	12	42	52	28	14	309	0	0	0	0	0	0	0	0	5	1	17	1	3	3
E2F2	7	3	6	6	19	5	94	0	0	0	0	0	0	0	1	0	3	6	2	2	0
NOTCH1	589	31	91	409	151	96	1265	0	0	0	0	0	0	0	0	16	4	52	6	16	18
BMPR1a	5	3	7	1	19	5	154	0	0	0	0	0	0	0	0	2	0	2	1	3	2
BMPR1b	4	0	3	1	12	0	37	0	0	0	0	0	0	0	0	0	0	1	0	1	1
cAMP	911	485	376	464	679	136	7167	0	0	0	0	0	0	0	16	44	82	225	41	309	193
CEBPA	515	2	22	33	19	11	592	0	0	0	0	0	0	0	0	1	2	45	2	0	4
CEBPB	23	1	6	10	8	4	53	0	0	0	0	0	0	0	0	0	0	1	2	0	0
CNBP	1	0	0	1	0	0	4	0	0	0	0	0	0	0	0	0	1	1	0	0	0
CTCF	25	6	13	19	50	5	150	0	0	0	0	0	0	0	0	5	2	5	5	0	16
DDX5	3	1	2	2	18	0	45	0	0	0	0	0	0	0	0	0	0	3	1	0	1
DLX5	1	2	5	6	3	1	35	0	0	0	0	0	0	0	0	0	0	0	0	0	0
E2F4	17	6	13	8	35	8	170	0	0	0	0	0	0	0	0	7	1	5	2	6	4
E2F7	2	1	1	0	1	1	12	0	0	0	0	0	0	0	0	0	0	2	0	0	0
EGR3	3	3	2	6	10	2	33	0	0	0	0	0	0	0	2	0	3	1	0	0	2
ENO1	2	4	24	0	17	7	95	0	0	0	0	0	0	0	0	2	1	4	1	4	1
ERK	1195	757	990	405	1360	369	7796	0	0	0	0	0	0	0	14	86	75	578	111	181	186
ERS1	0	0	1	0	2	0	2	0	0	0	0	0	0	0	0	0	0	0	0	0	0
ESR2	3	0	4	2	46	0	92	0	0	0	0	0	0	0	4	6	4	0	1	1	0
ETV5	8	4	1	5	12	2	70	0	0	0	0	0	0	0	0	9	0	1	0	0	1
RB1	125	44	109	91	144	50	1308	0	0	0	0	0	0	0	0	9	0	37	46	21	7
Foxo3a	64	12	30	32	93	8	323	0	0	0	0	0	0	0	1	0	4	18	2	7	4
FOXP3	210	252	164	233	185	126	1659	0	0	0	60	72	53	183	0	12	231	103	17	16	57
FUBP1	0	1	3	0	1	2	27	6	0	14	1	1	1	0	0	0	0	4	1	0	1
GATA1	397	1	4	34	10	1	352	4	1	0	3	1	2	18	0	0	2	2	0	0	6
NR3C1	18	1	0	13	5	2	47	3	1	1	4	4	1	8	0	1	1	1	1	0	4
GFI1	53	1	5	28	5	1	65	4	1	3	7	2	0	2	0	0	0	1	0	0	1
GFI1B	16	1	1	7	1	0	19	0	0	2	0	1	0	0	0	0	0	1	0	0	0
HOXA5	30	0	11	9	24	4	67	12	3	2	1	3	2	2	0	0	0	2	0	0	2
JUNB	103	13	29	70	28	14	351	47	4	7	15	4	6	15	1	1	2	23	5	6	10
LEF1	50	13	10	25	24	11	216	26	2	11	7	6	4	6	0	2	0	9	2	1	12
MAZ	5	1	3	4	6	3	43	5	4	3	3	2	0	4	0	0	1	3	3	1	0
NCL	82	26	61	67	85	32	590	65	9	17	27	15	6	181	2	6	5	14	17	11	26
NFATC1	14	2	2	17	7	2	58	7	4	1	6	0	2	38	0	0	3	2	0	0	3
NFIC	0	0	1	0	2	0	8	1	0	1	1	1	1	1	0	0	0	0	0	0	1
NFKB3	162	40	91	106	137	50	987	151	49	43	74	41	8	100	0	8	21	54	9	11	19
NME2	5	3	8	3	9	4	33	4	1	0	0	0	1	1	0	0	0	2	0	1	1
miR-135b	1	0	5	2	5	6	44	8	2	1	4	3	0	0	0	1	0	1	1	1	0
miR-181b-1	2	0	0	2	1	0	3	1	0	0	0	0	0	0	0	0	0	0	0	0	0
miR-146b	3	3	9	7	8	6	59	11	2	8	5	2	1	3	0	0	1	3	1	22	0
KAT2B	3	0	1	0	1	1	4	0	1	1	1	0	0	1	0	0	0	0	0	0	1
miR-148a	10	0	3	2	10	3	70	20	10	3	8	25	0	0	0	2	4	15	0	0	0
POU2F1	23	4	2	11	12	2	79	8	3	4	3	2	0	3	0	0	1	4	0	2	6
POU2F2	6	2	0	33	2	0	46	3	4	3	0	3	0	0	0	0	0	0	0	0	1
TP73	8	1	7	3	14	15	121	25	4	13	6	4	0	0	0	2	0	5	6	3	2
HMGA2	25	4	49	17	34	15	480	64	11	10	11	14	2	8	78	24	0	14	4	26	4
PRDM1	30	2	4	106	7	1	136	3	3	3	1	4	0	4	0	0	11	0	0	0	1
PRKCA	72	63	87	24	123	14	668	97	21	63	47	15	9	99	1	11	0	40	15	10	14
PUF60	0	0	0	0	1	0	4	0	0	0	0	2	0	1	0	0	0	0	0	0	0
PURA	8	0	2	3	4	1	35	3	1	5	8	0	1	11	0	0	1	0	0	2	1
RAS	2190	1159	3455	887	2062	1187	23272	4034	1930	570	630	632	164	1576	13	293	68	607	562	732	540
REL	206	34	38	221	65	18	726	55	21	10	24	5	12	40	0	2	21	23	6	3	16
Rex1	20	4	2	1	13	1	46	3	1	0	5	0	1	2	0	0	0	0	0	1	4
SMG-1	0	0	0	1	0	1	5	0	1	0	0	0	0	0	0	0	0	2	0	0	0
SNAI1	1	7	23	1	42	11	105	19	11	7	4	8	1	5	0	2	0	10	2	4	0
SOX2	110	24	140	10	89	112	800	108	28	126	49	42	1	44	0	4	4	30	11	11	10
IL1B	16	4	24	6	11	8	147	23	1	3	10	52	0	33	0	0	4	4	4	3	2
DDIT3	90	26	60	54	74	23	627	86	28	33	38	17	8	55	3	1	0	54	5	14	14
STAT5A	94	0	8	33	80	10	219	28	1	3	25	1	0	15	0	0	0	6	1	2	9
STAT5B	91	2	7	30	56	6	195	16	6	7	15	1	0	12	0	1	1	8	2	0	2
TCF4	28	6	30	10	61	16	524	97	11	21	26	32	7	20	2	13	1	46	2	7	26
TCF7	9	4	1	7	10	3	59	7	1	1	2	1	1	2	0	0	5	3	0	0	1
let-7f	3	1	5	4	8	2	30	9	1	1	1	2	2	3	0	1	2	4	1	3	2
miR-29c	18	4	12	8	10	5	69	10	0	2	0	8	0	3	0	1	1	4	6	1	0
THAP11	2	0	0	0	0	0	4	1	0	0	0	0	0	0	0	0	0	1	0	0	0
PA2G4	6	0	2	0	17	4	38	3	0	3	12	0	0	2	0	0	0	0	1	0	0
ZBTB7A	18	0	6	21	5	1	46	13	0	1	8	0	1	0	0	0	0	12	1	0	0
CREB1	40	21	31	10	35	4	213	23	7	9	15	7	0	17	0	2	3	10	2	5	5
TLR2	59	43	30	21	21	11	301	39	7	8	10	41	1	161	0	1	30	27	15	1	9
miR-124	6	1	10	1	12	5	86	14	3	33	7	9	1	1	0	1	0	10	3	1	1
TFAP2A	134	50	34	16	105	15	462	52	6	19	20	5	3	38	1	2	0	17	5	3	13
PES1	1	0	1	0	6	0	11	0	0	1	0	0	1	2	0	0	0	0	0	0	0
FOXD1	2	0	1	1	2	0	10	1	1	0	1	2	0	1	0	0	0	1	0	0	5
EGFR	241	235	6318	418	3184	2455	16053	3767	589	1555	626	494	268	1154	13	135	48	319	294	195	451
MCPH1	1	0	1	2	16	2	24	3	1	1	2	0	1	2	0	3	0	1	0	0	0
miR-181b	25	0	2	7	10	6	76	12	5	13	2	6	0	3	0	1	0	2	1	0	0
miR-181d	3	0	1	0	1	1	14	5	1	4	1	2	0	2	0	1	0	3	0	0	0
miR-193b	9	4	1	4	11	4	35	4	3	2	2	3	0	2	0	1	0	2	0	1	0
let-7d	5	1	4	2	3	3	27	7	4	3	2	3	1	2	0	1	0	2	0	1	0
miR-302d	0	0	0	0	0	0	1	0	0	0	0	0	0	0	0	0	0	0	0	0	0
miR-34c-5p	1	0	2	2	0	0	9	0	0	1	2	1	0	1	0	0	0	0	0	0	0
miR-200b	1	0	17	2	40	6	123	33	8	2	2	5	3	2	0	7	1	13	6	0	4
miR-200c	0	8	28	2	56	11	164	37	11	3	8	14	4	3	0	6	1	11	9	3	7
miR-205	1	11	33	4	41	32	165	36	15	1	12	10	8	3	3	8	2	10	11	0	10
miR-224	1	2	6	3	7	2	62	44	6	1	32	5	2	0	0	10	1	3	11	2	6
miR-224	28	2	4	7	4	7	1	28	2	4	7	4	7	1	0	0	2	25	0	5	6
The number represented the count of the co-occurrence between pair-wise disease and TF/miRNA in PubMed. The number is also linked to the searching result in PubMed with inputted the disease in column and TF/miRNA in row.
