# Supplementary material for: TMREC: A Database of Transcription Factor and MiRNA Regulatory Cascades in Human Diseases
Source: PLoS One. 2015 May 1;10(5):e0125222. doi: 10.1371/journal.pone.0125222 (PMC4416930; doi:10.1371/journal.pone.0125222)
Supplement: S6 Table — (XLS) [file pone.0125222.s007.xls]

## Sheet: Sheet1
Table 6: The 650 TF-miRNA pairs between 154 TFs and 175 miRNAs
TF name	miRNA name
AML1	miR-223
AP-1	miR-21
BCR	miR-155
BMP2	miR-24-1
BMP2	miR-31
BMP6	miR-21
BRCA1	miR-146a
BRCA1	miR-146b
CEBPA	miR-1
CCND1	miR-17
CCND1	miR-20a
MYB	miR-15a
CREB1	miR-132
E2F1	miR-106a
E2F1	miR-106b
E2F1	miR-17
E2F1	miR-18b
E2F1	miR-19b-2
E2F1	miR-20b
E2F1	miR-25
E2F1	miR-363
E2F1	miR-92a-2
E2F1	miR-93
E2F1	miR-17
E2F1	miR-18a
E2F1	miR-19a
E2F1	miR-19b
E2F1	miR-20a
E2F1	miR-92a
EGR1	miR-106a
EIF2C2	let-7a
EIF2C2	let-7b
EIF2C2	let-7c
EIF2C2	let-7d
EIF2C2	let-7e
EIF2C2	let-7f
EIF2C2	let-7g
EIF2C2	let-7i
ERS1	miR-21
FOXP3	miR-155
FSH	let-7a
FSH	miR-143
FSH	miR-15b
GATA1	miR-144
GATA1	miR-451
HIF1A	miR-210
HMGA1	miR-101-2
HMGA1	miR-196a-2
HMGA1	miR-29a
HMGA1	miR-331
HNF1A	miR-194
HNF1A	miR-194
HoxD10	miR-7
IL1B	miR-9
IL1B	miR-146a
LMO2	miR-142
LPS	miR-9-1
MECP2	miR-184
MRF4	miR-1
MRF4	miR-133a
MRF4	miR-206
MYF5	miR-1
MYF5	miR-206
MYC	miR-106a
MYC	miR-17
MYC	miR-18a
MYC	miR-19a
MYC	miR-19b
MYC	miR-20a
MYC	miR-221
MYC	miR-92a
MYC	miR-195
MYC	miR-22
MYC	miR-29a
MYC	miR-29c
MYC	miR-26a
MYC	let-7a
MYC	let-7b
MYC	let-7c
MYC	let-7d
MYC	let-7e
MYC	let-7f
MYC	let-7g
MYC	let-7i
MYC	miR-15a
MYC	miR-16-1
MYC	miR-34a
MYC	miR-23a
MYC	miR-23b
MYCN	miR-106a
MYCN	miR-17
MYCN	miR-18a
MYCN	miR-19a
MYCN	miR-19b
MYCN	miR-20a
MYCN	miR-221
MYCN	miR-92a
MYF5	miR-133a
MyoD	miR-1
MyoD	miR-133a
MyoD	miR-206
MYOG	miR-1
MYOG	miR-133a
MYOG	miR-206
NFIB	miR-21
NFKB1	miR-125b
NFKB1	miR-155
NFKB1	miR-29a
NFKB1	miR-29b
NFKB1	miR-29c
NFKB1	miR-146a
NFKB1	miR-9
NKX2-5	miR-17
NKX2-5	miR-18a
NKX2-5	miR-19a
NKX2-5	miR-19b
NKX2-5	miR-20a
NKX2-5	miR-92a
NR3B3	miR-127
NR3B3	miR-433
PDGF	miR-221
PLZF	miR-146a
POU5F1	miR-302a
POU5F1	miR-302b
POU5F1	miR-302c
POU5F1	miR-302d
POU5F1	miR-367
POU5F1	miR-302a
POU5F1	miR-302b
POU5F1	miR-302c
POU5F1	miR-302d
POU5F1	miR-367
PRKCA	miR-15a
PTEN	miR-19a
PTEN	miR-21
REST	miR-21
Rex1	miR-302a
Rex1	miR-302b
Rex1	miR-302c
Rex1	miR-302d
Rex1	miR-367
RUNX1	miR-27a
SHP	miR-127
SHP	miR-433
SIP1	miR-141
SIP1	miR-200a
SIP1	miR-200b
SIP1	miR-200c
SIP1	miR-429
SMAD4	miR-155
SOX2	miR-302a
SOX2	miR-302b
SOX2	miR-302c
SOX2	miR-302d
SOX2	miR-367
SP1	miR-106a
TGFB1	miR-24
TGFB1	miR-23a
TGFB1	miR-24
TGFB1	miR-27a
TGFB1	miR-141
TGFB1	miR-200a
TGFB1	miR-200b
TGFB1	miR-200c
TGFB1	miR-205
TGFB1	miR-429
TGFB1	miR-155
TLR2	miR-9
TLR4	miR-9
TLR7	miR-9
TLR8	miR-9
TLX	miR-9
TLX1	miR-17
TLX1	miR-18a
TLX1	miR-19a
TLX1	miR-19b
TLX1	miR-20a
TLX1	miR-92a
TLX3	miR-17
TLX3	miR-18a
TLX3	miR-19a
TLX3	miR-19b
TLX3	miR-20a
TLX3	miR-92a
TNF	miR-9
TP53	miR-34b
TP53	miR-34c
TP53	miR-34a
TP53	miR-192
TP53	miR-215
TP53	miR-145
TRIM32	let-7a
TRIM32	let-7b
TRIM32	let-7c
TRIM32	let-7d
TRIM32	let-7e
TRIM32	let-7f
TRIM32	let-7g
TRIM32	let-7i
TWIST1	miR-199a-2
TWIST1	miR-214
VHL	miR-210
YY1	miR-29a
YY1	miR-29b
YY1	miR-29c
ZEB1	miR-141
ZEB1	miR-200a
ZEB1	miR-200b
ZEB1	miR-200c
ZEB1	miR-429
ZEB2	miR-141
ZEB2	miR-200a
ZEB2	miR-200b
ZEB2	miR-200c
ZEB2	miR-429
LIN28B	let-7g
STAT3	miR-21
EGR3	miR-195
E2F1	let-7a
E2F1	let-7i
E2F1	miR-15b
E2F1	miR-15a
E2F1	miR-16
E2F1	miR-195
E2F1	miR-106b
E2F3	let-7a
E2F3	let-7i
E2F3	miR-15b
E2F3	miR-15a
E2F3	miR-16
E2F3	miR-195
E2F3	miR-106b
SPI1	miR-23a
TGFB1	let-7d
PTEN	miR-22
PTEN	miR-25
PTEN	miR-302a
PTEN	miR-302b
PTEN	miR-302c
PTEN	miR-302d
PTEN	miR-302f
ERS1	miR-221
ERS1	miR-222
TP53	miR-34a
SF2	miR-7
SF2	miR-221
SF2	miR-222
ASF	miR-7
ASF	miR-221
ASF	miR-222
IFNB1	miR-143
IFNG	miR-143
IFNB1	miR-145
IFNG	miR-145
TLR2	miR-146a
TGFB1	miR-146a
SPI1	miR-146a
Foxo3a	miR-21
SOX2	miR-137
Ezh2	miR-137
MECP2	miR-137
klf2a	miR-126
Src	miR-143
TP53	miR-143
Src	miR-145
TP53	miR-145
HIF1A	miR-210
TP53	miR-107
IL6	miR-519c
cAMP	miR-155
FOXP3	miR-155
p27	miR-221
p27	miR-222
IL-4	miR-29a
PDGF-B	miR-29a
TGFB1	miR-29a
NR1H4	miR-34a
PPP3R1	miR-133a
PPP3R1	miR-133b
MYC	miR-9
TP53	miR-34a
TP53	miR-34c
TP53	miR-125b
TP53	miR-155
EGR3	miR-195
HIF1A	miR-372
HIF1A	miR-373
TWIST1	miR-372
TWIST1	miR-373
RAS	miR-21
ERK	miR-21
IL6	miR-148a
IL6	miR-152
IL6	miR-301a
IL6	miR-301b
BMPR1a	miR-21
BMPR1b	miR-21
TGFB1	miR-224
TNFSF12	miR-1-1
TNFSF12	miR-1-2
TNFSF12	miR-133a
TNFSF12	miR-133b
TNFSF12	miR-206
TNFSF12	miR-146a
TNFSF12	miR-455
EGFR	miR-21
MYCN	miR-19a
MYCN	miR-18a
MYCN	miR-421
NFKB1	miR-146a
MYC	miR-141
SPLUNC1	miR-141
PTEN	miR-21
CDK	miR-449a
CDK	miR-449b
Rb	miR-449a
Rb	miR-449b
E2F1	miR-449a
E2F1	miR-449b
E2F1	miR-223
TGFB1	miR-181b-1
TGFB1	miR-181b-2
PDGF	miR-24
TGFB1	miR-24
STAT5	miR-15a
STAT5	miR-15b
STAT5	miR-16
STAT5	miR-195
CEBPA	miR-223
MYC	miR-17
MYC	miR-19a
MYC	miR-19b
TNF	miR-31
TNF	miR-17
AKT1	let-7e
AKT1	miR-181c
AKT1	miR-155
AKT1	miR-125b
SMAD3	miR-451
ERS1	miR-17
ERS1	miR-20a
ERS1	miR-18a
ERS1	miR-19a
ERS1	miR-19b
ERS1	miR-92a
ERS1	miR-106a
HNF1A	miR-122
HNF3A	miR-122
HNF3B	miR-122
SMG-1	miR-155
FOXJ1	miR-449a
NFKB1	miR-16
NFKB1	miR-21
MITF	miR-211
CREB1	miR-132
CREB1	miR-212
LIN28	let-7a
LIN28	let-7b
LIN28	let-7c
LIN28	let-7d
LIN28	let-7e
LIN28	let-7f
LIN28	let-7g
LIN28	let-7i
RUNX2	miR-23a
RUNX2	miR-27a
RUNX2	miR-24-2
HIF1A	miR-424
MyoD	miR-206
MyoD	miR-1-1
MyoD	miR-1-2
CEBPA	miR-34a
MECOM	miR-1-2
TP53	miR-107
EGR1	let-7e
EGR1	miR-10a
EGR1	miR-124-3
EGR1	miR-125a
EGR1	miR-130b
EGR1	miR-301b
EGR1	miR-212
EGR1	miR-132
EGR1	miR-142
EGR1	miR-146b
EGR1	miR-148a
EGR1	miR-149
EGR1	miR-183
EGR1	miR-185
EGR1	miR-425
EGR1	miR-191
EGR1	miR-200b
EGR1	miR-219-2
EGR1	miR-23a
EGR1	miR-24-2
EGR1	miR-27a
EGR1	miR-30a
EGR1	miR-30c-1
EGR1	miR-30c-2
EGR1	miR-30e
EGR1	miR-32
EGR1	miR-335
EGR1	miR-455
EGR1	miR-596
EGR1	miR-642a
EGR1	miR-92b
EGR1	miR-96
EGR1	miR-99b
STAT3	miR-21
STAT3	miR-181b-1
PDLIM7	miR-10b
TWIST1	miR-10b
GATA4	miR-144
GATA4	miR-451
NR1H4	miR-34a
RUNX2	miR-23a
RUNX2	miR-27a
RUNX2	miR-24-2
CTCF	miR-375
IL2	miR-182
LIN28	let-7a
LIN28	let-7b
LIN28	let-7c
LIN28	let-7d
LIN28	let-7e
LIN28	let-7f
LIN28	let-7g
LIN28	let-7i
CEBPA	miR-34a
TP53	miR-34a
MYC	miR-17
MYC	miR-20a
MYC	miR-20b
MYC	miR-106a
MYC	miR-106b
MYC	miR-93
MYC	miR-17
CEBPA	miR-29a
CEBPA	miR-29b
CREB1	miR-9-2
REST	miR-9-2
BMP4	miR-205
BMP4	miR-200a
BMP4	miR-200b
BMP4	miR-200c
STAT3	miR-21
AKT1	miR-22
TWIST1	miR-200a
TWIST1	miR-200b
TWIST1	miR-200c
TWIST1	miR-205
CDKN2A	miR-410
POU5F1	miR-302a
POU5F1	miR-302b
POU5F1	miR-302c
POU5F1	miR-302d
AKT2	miR-22
AKT3	miR-22
ERS1	miR-363
ERS1	miR-92a-2
ERS1	miR-19b-2
ERS1	miR-20b
ERS1	miR-18b
MYB	miR-155
p53	miR-200c
NFKB1	miR-448
LIN28B	let-7a
LIN28B	let-7b
LIN28B	let-7c
LIN28B	let-7d
LIN28B	let-7e
LIN28B	let-7f
LIN28B	let-7g
LIN28B	let-7i
NFKB1	miR-155
SLUG	miR-1
SLUG	miR-200a
SLUG	miR-200b
SLUG	miR-200c
NFKB1	let-7a-3
ETS2	miR-196b
NFKB1	miR-34a
AR	miR-216a
STAT5	miR-17
STAT5	miR-18a
STAT5	miR-19a
STAT5	miR-20a
STAT5	miR-19b-1
STAT5	miR-92a-1
MYC	let-7
ZEB1	let-7
ZEB1	miR-200c
EP300	miR-200c
KAT2B	miR-200c
ZEB1	miR-141
EP300	miR-141
KAT2B	miR-141
MYCN	miR-335
NFKB1	miR-199a-2
NFKB1	miR-214
TP63	miR-181a
TP63	miR-519a
TP63	miR-374a
TP63	miR-630
CEBPB	miR-143
NFKB1	let-7b
KLF2	miR-143
KLF2	miR-145
AP-1	miR-21
YY1	miR-1
SIX1	miR-200a
SIX1	miR-200b
SIX1	miR-200c
NFKB1	miR-17
NFKB1	miR-21
NFKB1	miR-10b
NFKB1	miR-9
TGFB1	miR-192
TGFB1	miR-194
TP53	miR-192
TP53	miR-194
HNF1A	miR-192
HNF1A	miR-194
TP53	miR-519d
MYC	miR-29b
ESR2	miR-30a
ESR2	miR-23b
ESR2	miR-27b
ESR2	miR-24-1
AP-1	miR-29b-1
AP-1	miR-29a
TP53	miR-34a
MYOG	miR-133a-1
MYOG	miR-133a-2
MYOG	miR-133b
NFKB1	miR-224
IRF1	miR-155
POU2F1	let-7g
SNAI1	miR-34a
SNAI1	miR-34b
ZEB1	miR-34a
ZEB1	miR-34b
TLR2	miR-125a
NFKB3	miR-155
STAT3	miR-125b
TP73	miR-143
TP73	miR-145
DDX5	miR-21
DDX5	miR-182
SP1	miR-34c
SOX10	miR-338
SOX9	miR-140
sox9a	miR-140
STAT3	miR-135b
TP53	miR-34a
TP53	miR-34b
TP53	miR-34c
SMAD3	miR-200a
SMAD3	miR-200b
LEF1	miR-371
CTNNB1	miR-371
LEF1	miR-372
CTNNB1	miR-372
LEF1	miR-373
CTNNB1	miR-373
XBP1	miR-346
TCF4	miR-21
MYC	miR-26a
MYC	miR-26b
TP53	miR-34a
MYC	let-7a-1
MYC	let-7f-1
MYC	let-7d
CDX2	miR-125b
SPI1	miR-17
SPI1	miR-18a
SPI1	miR-19a
SPI1	miR-20a
SPI1	miR-19b-1
SPI1	miR-92a-1
CREB1	miR-212
CREB1	miR-132
FOXM1	miR-135b
SOX9	miR-140
CREB1	miR-132
FOSL1	miR-221
FOSL1	miR-222
E2F1	miR-449a
E2F1	miR-449b
E2F1	miR-449c
ASH1L	miR-375
FLI1	let-7a
HDAC4	miR-200a
KDM2A	miR-101
EZH2	miR-101
ETV5	miR-21
FOXP3	miR-7
FOXP3	miR-155
ETS1	miR-146a
SPI1	miR-146a
SPI1	miR-342
SPI1	miR-338
SPI1	miR-155
REL	miR-21
RELA	miR-21
STAT3	miR-21
SMAD3	miR-143
SMAD3	miR-145
SMAD4	miR-143
SMAD4	miR-145
TCF4	miR-181a-2
TCF4	miR-181b-2
ETS1	miR-222
JAG1	miR-143
JAG1	miR-145
FOSL1	miR-221
TGFB1	miR-143
BMP4	miR-145
MAX	miR-193a
RXRA	miR-193a
SP1	miR-132
HMGA1	miR-222
TWIST1	miR-10b
HIF1A	miR-210
TP53	miR-29
TP53	miR-200a
TP53	miR-200b
TP53	miR-200c
TP53	miR-192
SP1	miR-365
NFKB1	miR-365
E2F3	miR-34a
AP-1	miR-155
MYOD1	miR-378
TCF3	miR-451
TCF3	miR-709
MYB	miR-148a
E2F1	miR-15a
E2F1	miR-15b
E2F1	miR-16-1
E2F1	miR-16-2
TP63	miR-193a
TP73	miR-193a
GATA3	miR-200a
GATA3	miR-200b
GATA3	miR-200c
GNRH1	miR-132
GNRH1	miR-212
CEBPA	let-7a-2
RUNX2	miR-2861
RUNX2	miR-3960
