# Supplementary material for: TMREC: A Database of Transcription Factor and MiRNA Regulatory Cascades in Human Diseases
Source: PLoS One. 2015 May 1;10(5):e0125222. doi: 10.1371/journal.pone.0125222 (PMC4416930; doi:10.1371/journal.pone.0125222)
Supplement: S7 Table — (XLS) [file pone.0125222.s008.xls]

## Sheet: Sheet1
Table 7: The 671 TF-TF pairs
TF name	TF name
YY1	PARP1
RUNX3	JAG1
TP63	JAG1
STAT3	AKT1
MYOD1	AKT2
HNRNPL	APEX1
SP1	APEX1
USF1	APEX1
FOXO3	AR
HNRNPK	AR
LEF1	AR
PURA	AR
SP1	AR
PHOX2B	PHOX2A
SP1	PHOX2A
SP3	PHOX2A
SP4	PHOX2A
ATF2	ATF3
EGR1	ATF3
JUN	ATF3
KLF4	ATF3
KLF6	ATF3
SP3	ATF3
TP53	ATF3
AR	CCND1
ATF1	CCND1
ATF2	CCND1
CREB1	CCND1
CREM	CCND1
E2F1	CCND1
EGR1	CCND1
EP300	CCND1
ESR1	CCND1
ETS2	CCND1
FOS	CCND1
HDAC1	CCND1
HDAC3	CCND1
JUN	CCND1
JUND	CCND1
KLF4	CCND1
KLF8	CCND1
LEF1	CCND1
MYC	CCND1
NR0B1	CCND1
POU2F1	CCND1
RELA	CCND1
SP1	CCND1
SP2	CCND1
SP3	CCND1
SP4	CCND1
STAT1	CCND1
STAT5A	CCND1
STAT5B	CCND1
TCF7L2	CCND1
USF1	CCND1
YY1	CCND1
FOXO4	BCL6
SPI1	BCL6
TCF3	BCL6
TP53	BCL6
EGR1	PRDM1
PAX5	PRDM1
SP1	PRDM1
SP3	PRDM1
RELA	BLVRA
CREB1	BRCA1
CTCF	BRCA1
ESR1	BRCA1
FOSL2	BRCA1
FUBP1	BRCA1
GABPA	BRCA1
GABPB1	BRCA1
JUN	BRCA1
RPA1	BRCA1
RPA2	BRCA1
RPA3	BRCA1
SP1	BRCA1
SP3	BRCA1
TP53BP1	BRCA1
SP1	KLF5
XBP1	RUNX2
AR	CDC6
YY1	CDC6
DHX9	CDKN2A
E2F1	CDKN2A
E2F2	CDKN2A
E2F3	CDKN2A
RBAR1	CDKN2A
SP1	CDKN2A
SP3	CDKN2A
YY1	CDKN2A
HNF4A	CDX2
POU2F1	CDX2
HIF1A	CEBPA
TFAP2A	CEBPA
USF1	CEBPA
CREB1	CEBPD
SP1	CEBPD
SP1	CREB1
BLVRA	ATF2
SP1	ATF2
TFAP2A	ATF2
FOS	CREM
SP1	CREM
NKX2-5	CTNNB1
ATF2	DDIT3
ATF3	DDIT3
ATF4	DDIT3
ATF7	DDIT3
CEBPB	DDIT3
CEBPD	DDIT3
NFYA	E2F1
NR4A1	E2F1
NRF1	E2F1
PA2G4	E2F1
SIN3A	E2F1
SP1	E2F1
SP3	E2F1
ZBTB7A	E2F4
E2F1	E2F6
NRF1	E2F6
EGR1	EGFR
RARA	EGFR
RXRA	EGFR
SP1	EGFR
TFAP2A	EGFR
TFAP2B	EGFR
TFAP2C	EGFR
THRB	EGFR
TP53	EGFR
VDR	EGFR
YBX1	EGFR
ATF1	EGR1
ATF2	EGR1
CREB1	EGR1
ELF3	EGR1
ELK1	EGR1
FLI1	EGR1
SP1	EGR1
SRF	EGR1
ELK1	EGR2
SRF	EGR2
NFATC1	EGR3
NFATC2	EGR3
SP1	ELF4
EGR1	ELK1
SRF	ELK1
AR	ELK4
GRHL1	EN1
FOXM1	ESR1
FOXO3	ESR1
RUNX2	ESR1
SP1	ESR1
SP3	ESR1
TFAP2C	ESR1
TP53	ESR1
ESRRG	ESRRA
NFE2L2	ETS1
SPI1	ETS2
WT1	FOXD1
ESR1	FOXM1
MYC	FOXM1
STAT3	FOXM1
AHR	FOS
ATF2	FOS
CREB1	FOS
CREM	FOS
ELK1	FOS
ELK3	FOS
ELK4	FOS
ESR1	FOS
ETV4	FOS
FLI1	FOS
GTF2I	FOS
KCNIP3	FOS
MYOD1	FOS
SP1	FOS
SRF	FOS
STAT1	FOS
STAT3	FOS
TCF3	FOS
YY1	FOS
ESR1	NR5A2
ATF4	FUS
SP1	GATA1
NKX2-5	GATA4
GLI2	GLI1
GLI3	GLI1
SP1	GLI1
TCF3	GLI1
TWIST1	GLI1
USF1	GLI1
USF2	GLI1
POU2F1	GNRH1
ARHGAP35	NR3C1
IRF1	NR3C1
IRF2	NR3C1
MYB	NR3C1
NR2F2	NR3C1
NR4A1	NR3C1
SP1	NR3C1
SPI1	NR3C1
YY1	NR3C1
EGR1	HIF1A
RELA	HIF1A
SP1	HMGA1
SP3	HMGA1
SMAD3	FOXA2
GATA6	HNF4A
HNF1A	HNF4A
NR2F2	HNF4A
ONECUT1	HNF4A
RXRA	HNF4A
SP1	HNF4A
XRCC5	HNRNPK
ESR1	HOXA10
NCOA1	HOXA10
VDR	HOXA10
SP1	HOXB7
SP3	HOXB7
USF1	HOXB7
YY1	HOXB7
ESR1	HES1
NOTCH1	HES1
ATF2	IFNB1
HIVEP1	IFNB1
HMGA1	IFNB1
IGFBP1	IFNB1
IRF1	IFNB1
IRF2	IFNB1
IRF3	IFNB1
IRF7	IFNB1
IRF8	IFNB1
JUN	IFNB1
PRDM1	IFNB1
RBPJ	IFNB1
REL	IFNB1
RELA	IFNB1
SPI1	IFNB1
ATF2	IFNG
CREB1	IFNG
GATA3	IFNG
JUN	IFNG
NFATC1	IFNG
REL	IFNG
RELA	IFNG
SP1	IFNG
STAT1	IFNG
STAT3	IFNG
STAT4	IFNG
STAT5A	IFNG
STAT5B	IFNG
TFAP2A	IFNG
TXK	IFNG
YY1	IFNG
ATF4	IGFBP1
CREB1	IGFBP1
FOXA1	IGFBP1
FOXA2	IGFBP1
FOXO1	IGFBP1
FOXO3	IGFBP1
FOXO4	IGFBP1
HMGA1	IGFBP1
HNF1A	IGFBP1
NR3C1	IGFBP1
PGR	IGFBP1
CEBPB	IL1B
SPI1	IL1B
STAT1	IL1B
EGR1	IL2
EGR4	IL2
ELF1	IL2
FOS	IL2
FOSL1	IL2
FOSL2	IL2
FOXK2	IL2
FOXN2	IL2
FOXP3	IL2
GABPA	IL2
HMGA1	IL2
ILF3	IL2
JUN	IL2
JUNB	IL2
JUND	IL2
NFATC1	IL2
NFATC2	IL2
NFATC3	IL2
NFATC4	IL2
POU2F1	IL2
POU2F2	IL2
POU6F1	IL2
REL	IL2
RELA	IL2
SP1	IL2
ZEB1	IL2
ATF2	IL6
ATF4	IL6
CEBPB	IL6
CEBPD	IL6
CREB1	IL6
FOS	IL6
FOSL1	IL6
GBX2	IL6
JUN	IL6
JUND	IL6
NR1D1	IL6
NR3C1	IL6
RBPJ	IL6
RELA	IL6
RORA	IL6
FOXA2	PDX1
RELA	IRF1
STAT1	IRF1
STAT3	IRF1
STAT4	IRF1
STAT5A	IRF1
STAT5B	IRF1
IRF1	IRF2
E2F1	IRF3
NFATC2	IRF4
REL	IRF4
RELA	IRF4
RELB	IRF4
SP1	IRF4
SPI1	IRF4
STAT4	IRF4
STAT6	IRF4
IRF1	IRF7
IRF2	IRF7
IRF3	IRF7
NFIC	JUN
SMAD3	JUN
SMAD4	JUN
SP1	JUN
TEAD4	JUN
TFAP2A	JUN
GLI1	JUP
GATA2	KDR
SP1	KDR
SP3	KDR
SP4	KDR
GATA1	LMO2
CEBPA	LTF
CEBPE	LTF
CUX1	LTF
ESR1	LTF
ESRRA	LTF
NR2F1	LTF
SP1	LTF
SP1	MAZ
ELF1	MEIS1
GABPA	MEIS1
ATF1	CIITA
CREB1	CIITA
IKZF1	CIITA
IRF1	CIITA
IRF2	CIITA
IRF4	CIITA
MYCN	CIITA
PAX5	CIITA
POU2F1	CIITA
POU4F1	CIITA
PRDM1	CIITA
RUNX2	CIITA
RUNX3	CIITA
SP1	CIITA
SPI1	CIITA
STAT1	CIITA
TCF3	CIITA
USF1	CIITA
CREB1	MITF
GLI2	MITF
LEF1	MITF
ONECUT2	MITF
PAX3	MITF
SOX10	MITF
ETV4	MMP3
ETV5	MMP3
ZNF148	MMP3
EGR1	MYB
ETS1	MYB
JUND	MYB
MYBL2	MYB
MZF1	MYB
SP1	MYB
SPI1	MYB
WT1	MYB
SP1	MYBL2
CNBP	MYC
CTCF	MYC
DLX5	MYC
E2F4	MYC
E2F6	MYC
E2F7	MYC
ENO1	MYC
FUBP1	MYC
GATA1	MYC
GATA2	MYC
GFI1	MYC
GFI1B	MYC
HNRNPK	MYC
KLF5	MYC
LEF1	MYC
MAZ	MYC
NCL	MYC
NFATC1	MYC
NME2	MYC
PGR	MYC
POU2F1	MYC
POU2F2	MYC
PUF60	MYC
PURA	MYC
SMAD1	MYC
SMAD2	MYC
SMAD3	MYC
SMAD4	MYC
SOX2	MYC
SP1	MYC
STAT1	MYC
STAT3	MYC
STAT4	MYC
TCF7L2	MYC
TFAP2A	MYC
THAP11	MYC
USF1	MYC
ZBTB7A	MYC
SP1	MYCN
SP3	MYCN
MEF2A	MYOG
SIX1	MYOG
CREB1	NF1
IRF8	NF1
KLF4	NF1
SP1	NF1
TBPL1	NF1
RUNX1	NFE2L2
EGR1	NFKB1
ELF1	NFKB1
ETS1	NFKB1
RBPJ	NFKB1
XRCC5	NFKB1
XRCC6	NFKB1
RELA	NFKB2
AR	NKX3-1
ETS1	NKX3-1
SP1	NKX3-1
ESR1	NRF1
ESR2	NRF1
GATA1	YBX1
GATA2	YBX1
MYC	YBX1
CREB1	NR4A2
E2F1	PA2G4
PRDM1	PAX5
TFCP2	PAX6
ZBTB16	PBX1
ESR1	PGR
HOXA5	PGR
SP1	PGR
SP3	PGR
LHX4	POU1F1
OTX2	POU1F1
PROP1	POU1F1
VDR	POU1F1
HNF4A	PPARA
NR1H4	PPARA
CEBPA	PPARG
EGR1	PPARG
NFATC4	PPARG
RORA	PPARG
SREBF1	PPARG
SREBF2	PPARG
ELK1	PRKCA
MZF1	PRKCA
SP1	PRKCA
TFAP2A	PRKCA
NOTCH1	PTEN
RBPJ	PTEN
TFAP2A	PTEN
TP53	PTEN
AR	RAD9A
AR	RARA
SP1	RARA
NR2C1	RARB
NR2F1	RARB
RARA	RARB
RARG	RARB
RORA	RARB
RXRA	RARB
RARA	RARG
RARB	RARG
RXRA	RARG
ATF2	RB1
CTCF	RB1
E2F1	RB1
HINFP	RB1
RB1CC1	RB1
TP53	RB1
ZBTB33	RB1
ZBTB7A	RB1
SP1	REL
TFAP2A	REL
SP1	RELA
HES1	REST
HNF4A	SLC22A1
USF1	SLC22A1
USF2	SLC22A1
RBPJ	SNAI2
JUN	SNAI1
YY1	SNAI1
STAT6	SOX2
CREB1	SOX9
SP1	SOX9
ETS1	SP1
SP3	SP1
MYB	SP3
NFIC	SP3
NFYB	SP3
SP1	SP3
PRDM1	SPIB
EGR1	SREBF1
SP1	SREBF1
NFYB	SREBF2
ELK1	SRF
TFCP2	SRY
IRF1	STAT1
SP1	STAT1
SP3	STAT1
ZNF148	STAT1
IKZF1	STAT4
JUN	STAT4
RELA	STAT4
GATA6	TAL1
SPI1	TAL1
HNF4A	HNF1A
RXRA	HNF1A
STAT6	TCF7
TCF7L2	TCF7
AR	ZEB1
SNAI1	ZEB1
SNAI2	ZEB1
TWIST1	ZEB1
ATF1	TEAD1
SP1	TEAD1
ETS1	TFAP2A
KLF12	TFAP2A
NFIC	TFAP2A
POU2F1	TFAP2A
ESR1	TFAP2C
SP1	TFAP2C
SP3	TFAP2C
AR	TGFB1
JUNB	TGFB1
SP1	TGFB1
FOXA1	NKX2-1
POU2F1	NKX2-1
SP1	NKX2-1
SP3	NKX2-1
ZNF148	NKX2-1
RELA	TLR2
SP1	TLR2
SP3	TLR2
NR1D1	TLR4
POU2F1	TLR4
POU2F2	TLR4
SPI1	TLR4
ATF2	TNF
CEBPB	TNF
CREB1	TNF
EGR1	TNF
EGR4	TNF
ELK1	TNF
ESR1	TNF
ESR2	TNF
ETS1	TNF
FANCD2	TNF
JUN	TNF
LITAF	TNF
NFAT5	TNF
NFATC2	TNF
POU2F1	TNF
REL	TNF
RELA	TNF
SP1	TNF
TXK	TNF
ATF3	TP53
BCL6	TP53
ESR1	TP53
FOS	TP53
GATA2	TP53
HIVEP1	TP53
JUN	TP53
NFIC	TP53
PAX2	TP53
PAX5	TP53
PAX8	TP53
PITX1	TP53
RELA	TP53
SP1	TP53
SP3	TP53
YY1	TP53
SP1	TP73
TP53	TP73
ZEB1	TP73
NFIA	NR2C1
FOXO3	NR2C2
HIF1A	TWIST1
STAT3	TWIST1
ELK1	NR1H2
SPI1	VAV1
ATF2	VDR
FOSB	VDR
FOSL1	VDR
FOSL2	VDR
JUN	VDR
JUNB	VDR
POU1F1	VDR
SP1	VHL
TFAP2A	VHL
GATA1	WT1
GATA2	WT1
PAX2	WT1
MECOM	ZBTB16
SPI1	ZNF202
ATF1	FOSL1
CREB1	FOSL1
EGR1	FOSL1
ETS1	FOSL1
ETS2	FOSL1
FOS	FOSL1
FOSL2	FOSL1
JUN	FOSL1
JUNB	FOSL1
JUND	FOSL1
SP1	FOSL1
SP3	FOSL1
SRF	FOSL1
TCF7L2	FOSL1
SP1	HMGA2
SP3	HMGA2
GATA1	GFI1B
GATA2	GFI1B
GFI1	GFI1B
NFYA	GFI1B
NFYB	GFI1B
SP1	GFI1B
STAT3	TP63
TP53	TP63
HOXA10	KAT2B
HNF4A	NR1I2
PPARA	NR1I2
SPI1	KLF4
RORA	NR1D1
SP1	HDAC4
SP3	HDAC4
NR3C1	NR1I3
HNF1A	NR1H4
JUN	PES1
NFYA	TLX3
IRF1	FOXP3
POU2F1	MLXIPL
SP1	LEF1
TCF7	LEF1
IRF1	TLR7
EGR1	SOX18
CEBPB	SOX6
E2F1	MCPH1
KLF4	NANOG
PBX1	NANOG
SPI1	ZNF300
SOX9	TFAP2E
