# Supplementary material for: TMREC: A Database of Transcription Factor and MiRNA Regulatory Cascades in Human Diseases
Source: PLoS One. 2015 May 1;10(5):e0125222. doi: 10.1371/journal.pone.0125222 (PMC4416930; doi:10.1371/journal.pone.0125222)
Supplement: S8 Table — (XLS) [file pone.0125222.s009.xls]

## Sheet: Sheet1
Table 8: The 288 miRNA-TF pairs between 131 miRNAs and 136 TFs
miRNA name	TF name
let-7	HMGA2
let-71f1	HMGA2
let-71f1	HMGA1
let-7a	HMGA2
let-7a	LIN28
let-7a	PRDM1
let-7a3b	HMGA2
let-7a3b	HMGA1
let-7b	CCND1
let-7b	HMGA1
let-7b	LIN28
let-7b	HMGA2
let-7c	MYC
let-7c	HMGA2
let-7e	HMGA2
let-7g	HMGA2
let-7i	TLR4
let-7i	FANCD2
miR-1	DDX5
miR-1	ADAR
miR-1	HDAC4
miR-1	EGFR
miR-1	PDLIM7
miR-101	MYCN
miR-103	CREB1
miR-105	TLR2
miR-106a	RB1
miR-106a	RUNX1
miR-106b	E2F1
miR-106b	RB1
miR-10a	USF2
miR-10b	KLF4
miR-122	GTF2B
miR-122	AKT3
miR-122	NFATC1
miR-122	CTCF
miR-124	RBMS1
miR-124	CEBPA
miR-124	ELF4
miR-124	SNAI2
miR-124	RELA
miR-124	TEAD1
miR-124	AHR
miR-124	SP1
miR-124	RARG
miR-124	NFIC
miR-124	LITAF
miR-124	NFATC1
miR-124	E2F5
miR-124	PDLIM7
miR-124	CDCA7L
miR-124	ELK3
miR-124a	JAG1
miR-125a-5p	LIN28
miR-125a-5p	TP53
miR-125b	LIN28
miR-125b	CEBPG
miR-125b	CDKN2A
miR-125b	E2F3
miR-127	BCL6
miR-127-3p	BCL6
miR-127-3p	XBP1
miR-128	E2F3
miR-1285	TP53
miR-129	NOTCH1
miR-129-5p	SOX4
miR-129-5p	ETV6
miR-130a	HOXA5
miR-132	RFX4
miR-133	SRF
miR-133	ERG
miR-133a	KLF15
miR-133b	PITX3
miR-133b	KLF15
miR-137	E2F6
miR-137	KLF4
miR-140	HDAC4
miR-140-5p	HDAC4
miR-141	KLF5
miR-141	SFPQ
miR-141	ZEB2
miR-141	SIP1
miR-141	JAG1
miR-145	MYC
miR-145	CBFB
miR-146a	BRCA1
miR-146a	TBP
miR-146a	PA2G4
miR-146a	MCPH1
miR-146a	NFIX
miR-146a	STAT1
miR-148a	NR1I2
miR-150	MYB
miR-150	EGR2
miR-153	FOXO1
miR-155	BACH1
miR-155	CBFB
miR-155	CEBPB
miR-155	CTNNB1
miR-155	SMAD1
miR-155	TRIM32
miR-155	ETS1
miR-155	MEIS1
miR-155	FOXO3
miR-155	SMAD2
miR-155	CCND1
miR-155	SPI1
miR-15a	WT1
miR-15a	JUN
miR-15a	MYB
miR-15a	CCND1
miR-16	EGFR
miR-16	PURA
miR-16	WT1
miR-16	JUN
miR-16	CCND1
miR-16	HMGA1
miR-16-1	CCND1
miR-17	RUNX1
miR-17	RBL1
miR-17	CCND1
miR-17	MEF2D
miR-17-5p	E2F1
miR-17-92	HIF1A
miR-18	HSF2
miR-181a	ESR1
miR-181a	CDX2
miR-181a	GATA6
miR-181b	ESR1
miR-181b	CDX2
miR-181b	GATA6
miR-181c	CDX2
miR-181c	GATA6
miR-181d	CDX2
miR-181d	GATA6
miR-182	MITF
miR-182	RARG
miR-183	FOXO1
miR-184	AKT2
miR-185	AKT1
miR-185	HMGA2
miR-186	FOXO1
miR-18a	ESR1
miR-192	RB1
miR-193a-3p	E2F6
miR-193b	ESR1
miR-195	CCND1
miR-195	E2F3
miR-19a	MECP2
miR-19a	PTEN
miR-19a	HOXA5
miR-19a	ESR1
miR-19a	NR4A2
miR-19a	CCND1
miR-19b	ESR1
miR-20	E2F1
miR-200	ZEB1
miR-200	ZEB2
miR-200a	ZEB2
miR-200a	ZEB1
miR-200b	ZEB1
miR-200b	ZEB2
miR-200c	ZEB1
miR-200c	JAG1
miR-203	TP63
miR-204	SPDEF
miR-204	MMP3
miR-204	ERF
miR-204	HOXB7
miR-204	SOX4
miR-204	HMGA2
miR-205	ZEB2
miR-205	ZEB1
miR-206	ESR1
miR-20a	E2F1
miR-20a	RUNX1
miR-20a	CCND1
miR-20a	MEF2D
miR-20b	ESR1
miR-21	PTEN
miR-21	NFIB
miR-21	HNRNPK
miR-21	TOPORS
miR-21	TGFB1
miR-21	E2F1
miR-21	JAG1
miR-21	PPARA
miR-21	STAT3
miR-214	PTEN
miR-217	NR4A2
miR-218	NFE2L1
miR-218	SP1
miR-22	ESR1
miR-22	PPARA
miR-22	MAX
miR-22	PTEN
miR-221	ESR1
miR-221	FOS
miR-221	PTEN
miR-221	p27
miR-222	ESR1
miR-222	FOS
miR-222	STAT5A
miR-222	PTEN
miR-222	p27
miR-223	NFIA
miR-223	LMO2
miR-23a	HES1
miR-23b	NOTCH1
miR-24	NOTCH1
miR-24	CDKN2A
miR-24	MYC
miR-24	E2F2
miR-24	BRCA1
miR-26	SMAD1
miR-26a	SMAD1
miR-26a	Ezh2
miR-27a	SP1
miR-27a	SP3
miR-27a	SP4
miR-27a	RUNX1
miR-27a	FOXO1
miR-27b	NOTCH1
miR-27b	PPARG
miR-296-5p	CCND1
miR-29a	PTEN
miR-29b	SFPQ
miR-29b	SP1
miR-30	CBFB
miR-30	JUN
miR-30	NCL
miR-30	PPP3R1
miR-30	RBMS1
miR-302a	CCND1
miR-302b	TP63
miR-302c	ESR1
miR-302c	CCND1
miR-302d	KLF13
miR-302d	NR4A2
miR-30a	NOTCH1
miR-31	FOXP3
miR-324-5p	GLI1
miR-330-3p	E2F1
miR-335	SOX4
miR-34a	E2F3
miR-34a	NOTCH1
miR-34a	MYCN
miR-34a	HMGA2
miR-34a	CCND1
miR-34a	MYC
miR-34a	JAG1
miR-34a	MYB
miR-34b	HMGA2
miR-34b	NOTCH1
miR-34b	MYC
miR-34b*	CREB1
miR-34b*	MYC
miR-34c	HMGA2
miR-34c	NOTCH1
miR-34c-5p	MYC
miR-365	HDAC4
miR-372	KLF13
miR-372	NR4A2
miR-373	RELA
miR-373	TFAP4
miR-380-5p	p53
miR-424	NFIA
miR-424	CCND1
miR-494	PTEN
miR-503	CCND1
miR-510	SPDEF
miR-532-5p	RUNX3
miR-559	MTA1
miR-622	ING1
miR-661	MTA1
miR-675	RB1
miR-7	EGFR
miR-708	ZEB2
miR-877	ELF1
miR-9	PRDM1
miR-9	REST
miR-9	FOXO1
miR-9	NFKB1
miR-92-1	VHL
miR-93	E2F1
miR-96	MITF
miR-96	FOXO1
miR-98	HMGA2
