# Supplementary material for: TMREC: A Database of Transcription Factor and MiRNA Regulatory Cascades in Human Diseases
Source: PLoS One. 2015 May 1;10(5):e0125222. doi: 10.1371/journal.pone.0125222 (PMC4416930; doi:10.1371/journal.pone.0125222)
Supplement: S9 Table — (XLS) [file pone.0125222.s010.xls]

## Sheet: Sheet1
Table 9: The disease information about TFs and miRNAs
TF/miRNA name	Disease name
Biliary Atresia	JAG1
Abdominal Aortic Aneurysm	IL6
Abdominal Aortic Aneurysm	miR-21
Achalasia	IL2
Achalasia	TNF
Acinar Cell Carcinoma	CTNNB1
Acinar Cell Carcinoma	SMAD4
Acrodermatitis	IL1B
Acrodermatitis	IFNG
Acrodermatitis	TNF
Acth Deficiency	PROP1
Acth Deficiency	PITX1
Acth Deficiency	POU1F1
Adenocarcinoma	AHR
Adenocarcinoma	IGFBP1
Adenocarcinoma	PGR
Adenocarcinoma	PAX8
Adenocarcinoma	BRCA1
Adenocarcinoma	NKX2-1
Adenocarcinoma	CCND1
Adenocarcinoma	CDKN2A
Adenocarcinoma	CTNNB1
Adenocarcinoma	TP53
Adenocarcinoma	CDX2
Adenocarcinoma	EGFR
Adenocarcinoma	PAX2
Adenocarcinoma	MTA1
Adenocarcinoma	ESR1
Adenocarcinoma	IL1B
Adenocarcinoma	MYC
Adenocarcinoma	WT1
Adenocarcinoma	HOXA10
Adenofibroma	PTEN
Adenofibroma	PGR
Adenoid Cystic Carcinoma	SNAI2
Adenoid Cystic Carcinoma	MYB
Adenoid Cystic Carcinoma	RUNX3
Adenosarcoma	ESR1
Adenosarcoma	PGR
Adenosarcoma	WT1
Adenosarcoma	AR
Adenosquamous Carcinoma	KDR
Adenosquamous Carcinoma	EGFR
Adenoviridae Infections	miR-18a
Adenoviridae Infections	miR-196b
Adenoviridae Infections	miR-150
Adenoviridae Infections	miR-433
Adenoviridae Infections	miR-19b
Adenoviridae Infections	miR-30a
Adenoviridae Infections	miR-27b
Adenoviridae Infections	miR-26b
Adenoviridae Infections	miR-148a
Adenoviridae Infections	miR-125b
Adenoviridae Infections	miR-519a
Adenoviridae Infections	miR-181b
Adenoviridae Infections	miR-17
Adenoviridae Infections	miR-92a
Adenoviridae Infections	miR-27a
Adenoviridae Infections	miR-378
Adenoviridae Infections	miR-34a
Adenoviridae Infections	miR-25
Adenoviridae Infections	miR-191
Adenoviridae Infections	miR-342
Adenoviridae Infections	miR-210
Adenoviridae Infections	let-7e
Adenoviridae Infections	miR-18b
Adenoviridae Infections	miR-338
Adenoviridae Infections	miR-146b
Adenoviridae Infections	miR-7
Adenoviridae Infections	miR-421
Adenoviridae Infections	miR-101
Adrenal Carcinoma	NR0B1
Adrenal Carcinoma	PHOX2B
Adrenal Carcinoma	MYCN
Adrenal Carcinoma	REST
Adrenal Carcinoma	TP53
Adrenal Carcinoma	CCND1
Adrenocortical Disease	miR-203
Adrenocortical Disease	PGR
Adrenocortical Disease	ESR2
Adrenocortical Disease	NR3C1
Adrenocortical Disease	miR-195
Adrenocortical Disease	miR-210
Adrenocortical Disease	miR-200b
Adrenocortical Disease	miR-184
Adrenocortical Disease	NR0B1
Adrenocortical Disease	CTNNB1
Adrenocortical Disease	ESR1
Adrenocortical Disease	miR-130a
Adrenocortical Disease	miR-214
Adrenocortical Disease	miR-503
Agammaglobulinemia	ELF4
Agammaglobulinemia	Src
Agammaglobulinemia	TCF3
Aging	miR-21
Aging	miR-193b
AIDS	miR-34a
AIDS	miR-21
Alagille Syndrome	JAG1
Alagille Syndrome	NOTCH1
Ameloblastic Carcinoma	CDKN2A
Ameloblastic Carcinoma	TP63
Amenorrhea	SRY
Amenorrhea	GNRH1
Ampulla Of Vater Adenocarcinoma	SOX2
Ampulla Of Vater Adenocarcinoma	CDX2
Amyloidosis	LTF
Amyloidosis	miR-16-2
Amyloidosis	miR-148a
Amyloidosis	miR-26a
Amyloidosis	TNF
Amyotrophic Lateral Sclerosis	APEX1
Amyotrophic Lateral Sclerosis	XBP1
Amyotrophic Lateral Sclerosis	FUS
Anal Canal Carcinoma	CDKN2A
Anal Canal Carcinoma	GLI1
Anal Canal Carcinoma	TP53
Androgen Insensitivity Syndrome	NR1H2
Androgen Insensitivity Syndrome	AR
Anemia	STAT1
Anemia	GFI1B
Anemia	BACH1
Anemia	RUNX1
Anemia	FANCD2
Anemia	IFNG
Anemia	GATA1
Anemia	TNF
Aneurysm	miR-34c
Aneurysm	miR-34b
Aneurysm	TNF
Angiofibroma	ESR1
Angiofibroma	PGR
Angiofibroma	CTNNB1
Angiofibroma	MYC
Angiofibroma	BMP6
Angiomyolipoma	CDKN2A
Angiomyolipoma	RB1
Angiomyolipoma	PGR
Angiomyolipoma	IFNG
Angiomyolipoma	MYC
Angiosarcoma	miR-18a
Angiosarcoma	KDR
Angiosarcoma	miR-92a
Angiosarcoma	miR-20a
Angiosarcoma	miR-19b
Angiosarcoma	miR-19a
Angiosarcoma	miR-17
Aniridia	PAX3
Aniridia	PAX6
Aniridia	WT1
Ankylosis	TGFB1
Ankylosis	HIF1A
Ankylosis	BMP2
Antiphospholipid Syndrome	miR-20a
Antiphospholipid Syndrome	miR-19b
Aortic Aneurysm	miR-29c
Aortic Aneurysm	SMAD3
Aortic Aneurysm	miR-30e
Aortic Aneurysm	IL6
Aortic Aneurysm	miR-29b
Aortic Aneurysm	miR-30a
Aortic Aneurysm	miR-29a
Aortic Disease	IL6
Aortic Disease	SMAD4
Aortic Valve Disease	RB1
Aortic Valve Disease	EGR1
Aortic Valve Disease	RUNX2
Aortic Valve Disease	NOTCH1
Aortic Valve Stenosis	miR-141
Aortic Valve Stenosis	miR-26a
Aortic Valve Stenosis	DLX5
Aortic Valve Stenosis	miR-195
Aortic Valve Stenosis	miR-21
Arachnoid Cysts	PGR
Arachnoid Cysts	GNRH1
Aromatase Deficiency	ESR1
Aromatase Deficiency	GNRH1
Arteriovenous Malformation	PTEN
Arteriovenous Malformation	HIF1A
Arthritis	SRF
Arthritis	miR-140
Arthritis	STAT4
Arthritis	RAS
Arthritis	NR4A2
Arthritis	MMP3
Arthritis	IL6
Arthritis	IL1B
Arthritis	miR-15a
Arthritis	TGFB1
Arthritis	TLR2
Arthritis	TNF
Arthritis	CIITA
Aspergillosis	IFNG
Aspergillosis	TLR2
Aspergillosis	TLR4
Asthma	miR-148a
Asthma	miR-152
Asthma	miR-126
Asthma	TNF
Astrocytoma	PTEN
Astrocytoma	BCR
Astrocytoma	CDKN2A
Astrocytoma	TP73
Astrocytoma	VHL
Astrocytoma	SOX10
Astrocytoma	NF1
Astrocytoma	TP53
Astrocytoma	EGFR
Ataxia	TBP
Ataxia	RPA2
Ataxia	FOXO4
Ataxia	PAX6
Ataxia	miR-101
Atherosclerosis	NR1H2
Atherosclerosis	NR1H4
Atherosclerosis	MMP3
Atherosclerosis	ESR1
Atherosclerosis	PPARG
Atrial Fibrillation	NKX2-5
Atrial Fibrillation	GATA6
Atrial Fibrillation	GATA4
Atrial Fibrillation	miR-133a
Atrial Fibrillation	miR-133b
Atrial Fibrillation	miR-30a
Atrichia	HDAC1
Atrichia	VDR
Atrichia	IFNG
Atrichia	TNF
Atrichia	CIITA
Atrioventricular Canal	GATA4
Atrioventricular Canal	NR2F2
Atrophy	CREB1
Atrophy	HES1
Autism Spectrum Disorder	miR-212
Autism Spectrum Disorder	miR-27a
Autism Spectrum Disorder	miR-129
Autism Spectrum Disorder	miR-140
Autism Spectrum Disorder	miR-106b
Autism Spectrum Disorder	miR-21
Autism Spectrum Disorder	miR-193b
Autism Spectrum Disorder	miR-93
Autism Spectrum Disorder	miR-15b
Autism Spectrum Disorder	miR-23a
Autism Spectrum Disorder	miR-146b
Autism Spectrum Disorder	miR-106a
Autism Spectrum Disorder	miR-181d
Autism Spectrum Disorder	miR-132
Autism Spectrum Disorder	miR-15a
Autism Spectrum Disorder	miR-7
Autoimmune Disease	IL1B
Autoimmune Disease	ENO1
Autoimmune Disease	IFNG
Autoimmune Disease	FOXP3
Autoimmune Disease	CIITA
Autoimmune Disease	TNF
Azoospermia	miR-18a
Azoospermia	miR-92a
Azoospermia	miR-20a
Azoospermia	miR-373
Azoospermia	miR-19b
Azoospermia	miR-372
Azoospermia	miR-19a
Azoospermia	miR-371
Azoospermia	miR-302a
Azoospermia	miR-17
Basal Cell Carcinoma	JAG1
Basal Cell Carcinoma	GLI1
Basal Cell Carcinoma	NOTCH1
Basal Cell Carcinoma	TP53
Berylliosis	IFNG
Berylliosis	IL2
Bile Duct Carcinoma	SMAD4
Bile Duct Carcinoma	TP63
Bile Duct Carcinoma	TP53
Bile Duct Carcinoma	CDX2
Biliary Atresia	miR-29b
Biliary Atresia	miR-29a
Biliary Tract Neoplasms	miR-222
Biliary Tract Neoplasms	miR-145
Biliary Tract Neoplasms	miR-302c
Biliary Tract Neoplasms	miR-105
Biliary Tract Neoplasms	let-7f
Biliary Tract Neoplasms	miR-9
Biliary Tract Neoplasms	let-7i
Biliary Tract Neoplasms	miR-421
Bipolar Disorder	EGR3
Bipolar Disorder	XBP1
Bladder Cancer	RB1
Bladder Cancer	miR-195
Bladder Cancer	miR-21
Bladder Cancer	miR-17-5p
Bladder Cancer	miR-200b
Bladder Cancer	miR-127
Bladder Cancer	miR-449a
Bladder Cancer	miR-133a
Bladder Cancer	miR-221
Bladder Cancer	CDX2
Bladder Cancer	miR-17
Bladder Cancer	miR-155
Bladder Cancer	miR-20a
Bladder Cancer	miR-183
Bladder Cancer	miR-129
Bladder Cancer	miR-200c
Bladder Cancer	miR-23b
Bladder Cancer	miR-223
Bladder Cancer	miR-205
Bladder Cancer	miR-23a
Bladder Cancer	miR-1
Bladder Cancer	miR-7
Bladder Cancer	miR-143
Bladder Cancer	miR-222
Bladder Cancer	miR-203
Bladder Cancer	miR-10a
Bladder Cancer	miR-145
Bladder Cancer	miR-182
Bladder Cancer	CCND1
Bladder Cancer	miR-29c
Bladder Cancer	miR-26b
Bladder Cancer	miR-200a
Bladder Cancer	miR-185
Bladder Cancer	miR-125b
Bladder Cancer	TP53
Bladder Cancer	miR-27a
Bladder Cancer	miR-31
Bladder Cancer	miR-26a
Bladder Cancer	miR-133b
Bladder Cancer	miR-224
Bladder Cancer	JUP
Bladder Cancer	miR-101
Bladder Cancer	miR-192
Blastoma	CTNNB1
Blastoma	MYCN
Blastoma	POU1F1
Blastoma	TP53
Blastoma	NKX2-1
Blastoma	EGFR
Blau Syndrome	IL1B
Blau Syndrome	TLR4
Blau Syndrome	TNF
Blepharitis	LTF
Blepharitis	IFNG
Brachydactyly	BMPR1b
Brachydactyly	HDAC4
Brachydactyly	BMPR1a
Brachydactyly	BMP2
Brain Cancer	SP2
Brain Cancer	EGFR
Brain Injury	PARP1
Brain Injury	miR-21
Brain Injury	let-7i
Brain Injury	HIF1A
Breast Cancer	miR-18a
Breast Cancer	let-7a-3
Breast Cancer	ESR2
Breast Cancer	miR-429
Breast Cancer	miR-21
Breast Cancer	miR-200b
Breast Cancer	BRCA1
Breast Cancer	miR-9-1
Breast Cancer	let-7a
Breast Cancer	miR-181d
Breast Cancer	FOS
Breast Cancer	miR-204
Breast Cancer	miR-451
Breast Cancer	TWIST1
Breast Cancer	AKT1
Breast Cancer	miR-20a
Breast Cancer	miR-155
Breast Cancer	miR-200c
Breast Cancer	miR-365
Breast Cancer	NOTCH1
Breast Cancer	miR-181b-1
Breast Cancer	miR-196a-2
Breast Cancer	let-7f
Breast Cancer	NR1H2
Breast Cancer	STAT3
Breast Cancer	miR-7
Breast Cancer	let-7i
Breast Cancer	miR-143
Breast Cancer	miR-181a
Breast Cancer	miR-29b
Breast Cancer	BACH1
Breast Cancer	miR-145
Breast Cancer	HIF1A
Breast Cancer	FOSL1
Breast Cancer	miR-22
Breast Cancer	miR-125b
Breast Cancer	TP53
Breast Cancer	STAT5B
Breast Cancer	PTEN
Breast Cancer	let-7d
Breast Cancer	miR-510
Breast Cancer	miR-210
Breast Cancer	EP300
Breast Cancer	miR-193b
Breast Cancer	miR-98
Breast Cancer	miR-124a
Breast Cancer	miR-126
Breast Cancer	miR-24
Breast Cancer	miR-195
Breast Cancer	miR-17-5p
Breast Cancer	STAT5A
Breast Cancer	RB1CC1
Breast Cancer	miR-146a
Breast Cancer	CDKN2A
Breast Cancer	miR-127
Breast Cancer	miR-148a
Breast Cancer	CTNNB1
Breast Cancer	ESRRG
Breast Cancer	miR-221
Breast Cancer	miR-181b
Breast Cancer	EGFR
Breast Cancer	miR-149
Breast Cancer	APEX1
Breast Cancer	miR-96
Breast Cancer	miR-205
Breast Cancer	miR-10b
Breast Cancer	Src
Breast Cancer	MYC
Breast Cancer	miR-222
Breast Cancer	AHR
Breast Cancer	miR-335
Breast Cancer	miR-203
Breast Cancer	miR-373
Breast Cancer	PGR
Breast Cancer	JUN
Breast Cancer	PES1
Breast Cancer	miR-141
Breast Cancer	miR-182
Breast Cancer	miR-661
Breast Cancer	CCND1
Breast Cancer	miR-29c
Breast Cancer	miR-200a
Breast Cancer	FANCD2
Breast Cancer	miR-125a
Breast Cancer	miR-206
Breast Cancer	miR-27a
Breast Cancer	miR-31
Breast Cancer	miR-191
Breast Cancer	PARP1
Breast Cancer	miR-26a
Breast Cancer	NR3C1
Breast Cancer	AR
Breast Cancer	let-7f-1
Breast Cancer	miR-152
Breast Cancer	ESR1
Breast Cancer	miR-146b
Burning Mouth Syndrome	IL6
Burning Mouth Syndrome	IL1B
Burning Mouth Syndrome	TLR2
Burning Mouth Syndrome	IL2
Burning Mouth Syndrome	TNF
Bursitis	KDR
Bursitis	IFNB1
Calcinosis	GLI2
Calcinosis	BMP4
Calcinosis	TP53
Calcinosis	TNF
Campylobacteriosis	VDR
Campylobacteriosis	STAT1
Campylobacteriosis	IL1B
Campylobacteriosis	JUN
Campylobacteriosis	IFNG
Campylobacteriosis	TLR4
Cancer	miR-183
Cancer	miR-200c
Cancer	miR-429
Cancer	miR-141
Cancer	miR-96
Cancer	miR-200b
Cancer	miR-182
Cancer	miR-127
Cancer	let-7a
Cancer	miR-200a
Cancer	miR-124a
Candidiasis	LTF
Candidiasis	STAT1
Candidiasis	RBPJ
Capillary Leak Syndrome	IL6
Capillary Leak Syndrome	IL2
Cardia Cancer	CDKN2A
Cardia Cancer	PARP1
Cardia Cancer	TP53
Cardiac Hypertrophy	miR-24
Cardiac Hypertrophy	miR-140
Cardiac Hypertrophy	miR-194
Cardiac Hypertrophy	miR-195
Cardiac Hypertrophy	miR-21
Cardiac Hypertrophy	miR-27b
Cardiac Hypertrophy	miR-146a
Cardiac Hypertrophy	miR-127
Cardiac Hypertrophy	miR-133a
Cardiac Hypertrophy	miR-221
Cardiac Hypertrophy	miR-149
Cardiac Hypertrophy	miR-451
Cardiac Hypertrophy	miR-378
Cardiac Hypertrophy	miR-155
Cardiac Hypertrophy	miR-424
Cardiac Hypertrophy	miR-23b
Cardiac Hypertrophy	let-7b
Cardiac Hypertrophy	miR-10b
Cardiac Hypertrophy	miR-23a
Cardiac Hypertrophy	miR-1
Cardiac Hypertrophy	miR-150
Cardiac Hypertrophy	miR-222
Cardiac Hypertrophy	miR-10a
Cardiac Hypertrophy	miR-29b
Cardiac Hypertrophy	miR-29c
Cardiac Hypertrophy	miR-218
Cardiac Hypertrophy	miR-103
Cardiac Hypertrophy	miR-26b
Cardiac Hypertrophy	miR-185
Cardiac Hypertrophy	miR-125b
Cardiac Hypertrophy	miR-29a
Cardiac Hypertrophy	miR-27a
Cardiac Hypertrophy	miR-30e
Cardiac Hypertrophy	miR-31
Cardiac Hypertrophy	miR-26a
Cardiac Hypertrophy	miR-18b
Cardiac Hypertrophy	miR-15b
Cardiac Hypertrophy	miR-214
Cardiac Hypertrophy	miR-107
Cardiac Hypertrophy	let-7c
Cardiomyopathy	miR-1-2
Cardiomyopathy	miR-133a
Cardiomyopathy	miR-1
Cardiomyopathy	PPARA
Cardiomyopathy	PPARG
Cardiovascular Diseases	miR-34a
Cardiovascular Diseases	miR-21
Cellulitis	cAMP
Cellulitis	TNF
Central Hypoventilation Syndrome	TLX1
Central Hypoventilation Syndrome	EN1
Central Hypoventilation Syndrome	PHOX2B
Central Hypoventilation Syndrome	TLX3
Central Hypoventilation Syndrome	PHOX2A
Central Precocious Puberty	GNRH1
Central Precocious Puberty	LIN28B
Cerebellar Neoplasms	miR-373
Cerebellar Neoplasms	miR-372
Cerebral Ischemia	miR-210
Cerebral Ischemia	miR-145
Cerebrotendinous Xanthomatosis	NR1H2
Cerebrotendinous Xanthomatosis	SP1
Cerebrotendinous Xanthomatosis	NR1H4
Cervical Cancer	miR-196b
Cervical Cancer	miR-21
Cervical Cancer	miR-145
Cervical Cancer	HIF1A
Cervical Cancer	YY1
Cervical Cancer	KDR
Cervical Cancer	miR-218
Cervical Cancer	CDKN2A
Cervical Cancer	POU4F1
Cervical Cancer	EGFR
Cervical Cancer	CDX2
Cervical Cancer	miR-424
Cervical Cancer	miR-20a
Cervical Cancer	miR-23b
Cervical Cancer	CDC6
Cervical Cancer	RBMS1
Cervical Cancer	let-7b
Cervical Cancer	IL6
Cervical Cancer	miR-214
Cervical Cancer	miR-143
Cervical Cancer	let-7c
Cherubism	VAV1
Cherubism	NFATC1
Cherubism	NFAT5
Cherubism	Src
Cherubism	NF1
Cholangiocarcinoma	let-7a
Cholangiocarcinoma	miR-29b
Cholangiocarcinoma	miR-141
Cholangiocarcinoma	miR-21
Cholangiocarcinoma	miR-200b
Cholangiocarcinoma	miR-204
Cholangiocarcinoma	CDX2
Cholangitis	NR1H4
Cholangitis	LTF
Cholangitis	NR1I2
Cholangitis	NR1I3
Cholangitis	CDX2
Cholestasis	NR1H4
Cholestasis	NR1I3
Chondroma	EGR3
Chondroma	SOX9
Chondroma	FUS
Chondroma	RUNX2
Chondroma	CTNNB1
Chondroma	HMGA2
Chondroma	GLI1
Chordoma	miR-1
Chordoma	JUP
Chorea	PAX8
Chorea	NKX2-1
Chorioamnionitis	IL6
Chorioamnionitis	IL1B
Choriocarcinoma	AHR
Choriocarcinoma	miR-34a
Choriocarcinoma	miR-141
Choriocarcinoma	PPARG
Chromosome Deletion	HDAC1
Chromosome Deletion	RB1
Chromosome Deletion	RARB
Chromosome Deletion	GATA4
Chromosome Deletion	CDKN2A
Chromosome Deletion	PAX3
Chromosome Deletion	MYCN
Chromosome Deletion	ETV6
Chromosome Deletion	MYC
Chromosome Deletion	TP53
Chromosome Deletion	NKX3-1
Chronic Fatigue Syndrome	IGFBP1
Chronic Fatigue Syndrome	NR3C1
Cirrhosis	miR-150
Cirrhosis	CTCF
Cirrhosis	miR-29b
Cirrhosis	miR-494
Cirrhosis	miR-17-5p
Cirrhosis	miR-133a
Cirrhosis	TGFB1
Cirrhosis	miR-212
Cirrhosis	miR-451
Cirrhosis	miR-20a
Cirrhosis	miR-129
Cirrhosis	miR-519d
Cirrhosis	SPIB
Cirrhosis	miR-26a
Cirrhosis	miR-133b
Cirrhosis	miR-223
Cirrhosis	let-7b
Cirrhosis	miR-346
Cleft Lip	BMP4
Cleft Lip	TP63
Clonorchiasis	IFNG
Clonorchiasis	TGFB1
Clonorchiasis	TNF
Coccidioidomycosis	STAT1
Coccidioidomycosis	IFNG
Coccidioidomycosis	TLR4
Cold Agglutinin Disease	IL6
Cold Agglutinin Disease	TNF
Colitis	IL6
Colitis	IFNG
Colitis	TNF
Colitis	IL2
Colon Cancer	VDR
Colon Cancer	LEF1
Colon Cancer	DDIT3
Colon Cancer	GLI1
Colon Cancer	BMPR1a
Colon Cancer	BRCA1
Colon Cancer	TLR4
Colon Cancer	CCND1
Colon Cancer	E2F1
Colon Cancer	KDR
Colon Cancer	CDKN2A
Colon Cancer	RARB
Colon Cancer	CTNNB1
Colon Cancer	TP53
Colon Cancer	BMP6
Colon Cancer	CDX2
Colon Cancer	TCF7L2
Colon Cancer	EGFR
Colon Cancer	AKT1
Colon Cancer	SMAD2
Colon Cancer	STAT1
Colon Cancer	PARP1
Colon Cancer	KLF4
Colon Cancer	EP300
Colon Cancer	SMAD3
Colon Cancer	HNF1A
Colon Cancer	SMAD4
Colon Cancer	Src
Colon Cancer	NF1
Colon Cancer	TLR2
Colorectal Cancer	miR-18a
Colorectal Cancer	miR-19b
Colorectal Cancer	miR-21
Colorectal Cancer	miR-27b
Colorectal Cancer	miR-9-1
Colorectal Cancer	let-7a
Colorectal Cancer	miR-137
Colorectal Cancer	miR-451
Colorectal Cancer	miR-155
Colorectal Cancer	miR-20a
Colorectal Cancer	miR-129
Colorectal Cancer	miR-200c
Colorectal Cancer	let-7a-1
Colorectal Cancer	miR-223
Colorectal Cancer	miR-132
Colorectal Cancer	miR-1
Colorectal Cancer	miR-143
Colorectal Cancer	miR-181a
Colorectal Cancer	miR-10a
Colorectal Cancer	miR-29b
Colorectal Cancer	miR-145
Colorectal Cancer	miR-32
Colorectal Cancer	miR-34a
Colorectal Cancer	miR-16
Colorectal Cancer	miR-106b
Colorectal Cancer	miR-19a
Colorectal Cancer	miR-93
Colorectal Cancer	miR-15b
Colorectal Cancer	miR-124a
Colorectal Cancer	miR-126
Colorectal Cancer	miR-101
Colorectal Cancer	miR-194
Colorectal Cancer	miR-140
Colorectal Cancer	miR-195
Colorectal Cancer	miR-17-5p
Colorectal Cancer	miR-135b
Colorectal Cancer	miR-127
Colorectal Cancer	miR-133a
Colorectal Cancer	miR-15a
Colorectal Cancer	miR-106a
Colorectal Cancer	miR-221
Colorectal Cancer	miR-181b
Colorectal Cancer	miR-17
Colorectal Cancer	miR-215
Colorectal Cancer	miR-183
Colorectal Cancer	miR-25
Colorectal Cancer	miR-342
Colorectal Cancer	miR-96
Colorectal Cancer	let-7b
Colorectal Cancer	miR-23a
Colorectal Cancer	miR-10b
Colorectal Cancer	let-7g
Colorectal Cancer	miR-203
Colorectal Cancer	miR-141
Colorectal Cancer	miR-372
Colorectal Cancer	miR-182
Colorectal Cancer	miR-17-92
Colorectal Cancer	miR-34c
Colorectal Cancer	miR-125a
Colorectal Cancer	miR-34b
Colorectal Cancer	miR-29a
Colorectal Cancer	miR-27a
Colorectal Cancer	miR-24-1
Colorectal Cancer	miR-31
Colorectal Cancer	miR-191
Colorectal Cancer	miR-130b
Colorectal Cancer	miR-26a
Colorectal Cancer	miR-133b
Colorectal Cancer	let-7f-1
Colorectal Cancer	miR-24-2
Colorectal Cancer	miR-107
Colorectal Cancer	miR-224
Colorectal Cancer	miR-192
Congenital Diaphragmatic Hernia	NKX2-1
Congenital Diaphragmatic Hernia	NR2F2
Conjunctivochalasis	MMP3
Conjunctivochalasis	IL6
Conjunctivochalasis	IL2
Corneal Edema	MMP3
Corneal Edema	IL1B
Corneal Erosion	IL6
Corneal Erosion	IL1B
Corneal Ulcer	MMP3
Corneal Ulcer	IL1B
Coronary Artery Disease	miR-222
Coronary Artery Disease	MMP3
Coronary Artery Disease	IL6
Coronary Artery Disease	miR-1
Coronary Artery Disease	miR-221
Coronary Artery Disease	TLR2
Coronary Artery Disease	TNF
Coronary Artery Disease	MEF2A
Corticobasal Degeneration	PITX3
Corticobasal Degeneration	MYC
Cowden Disease	PTEN
Cowden Disease	AKT1
Cowden Disease	SMAD4
Cowden Disease	BMPR1a
Cowden Disease	BRCA1
Cowden Syndrome	miR-21
Cowden Syndrome	miR-19a
Craniopharyngioma	PROP1
Craniopharyngioma	RARB
Craniopharyngioma	CTNNB1
Craniosynostosis	TWIST1
Craniosynostosis	ERF
Crouzon Syndrome	TWIST1
Crouzon Syndrome	ERF
Cryptococcosis	IL6
Cryptococcosis	IFNG
Cryptococcosis	TNF
Cryptorchidism	GNRH1
Cryptorchidism	AR
Cryptorchidism	HOXA10
Cryptosporidium	miR-23b
Cryptosporidium	miR-21
Cryptosporidium	miR-27b
Cystadenoma	AKT1
Cystadenoma	NANOG
Cystadenoma	PGR
Cystadenoma	ESR1
Cystadenoma	ESR2
Cystadenoma	NKX2-1
Cystadenoma	TP53
Cystadenoma	BRCA1
Cystic Nephroma	PGR
Cystic Nephroma	WT1
Cytomegalovirus Infection	IFNG
Cytomegalovirus Infection	HOXB7
Cytomegalovirus Infection	IL2
Cytomegalovirus Infection	TNF
Deafness	PAX3
Deafness	JAG1
Deafness	DLX5
Deafness	miR-96
Deafness	SIX1
Degenerative Disc Disease	VDR
Degenerative Disc Disease	TBPL1
Degenerative Disc Disease	SOX9
Degenerative Disc Disease	BMP2
Dementia	miR-212
Dementia	FUS
Dementia	miR-132
Demyelination	miR-155
Demyelination	miR-301a
Demyelination	miR-21
Dengue Disease	SP1
Dengue Disease	IL6
Dengue Disease	IL1B
Dengue Disease	TNF
Dental	NR5A2
Dental	LTF
Dental	ESR1
Dental	ESR2
Dental	NF1
Dermatitis	MMP3
Dermatitis	LTF
Dermatitis	IFNG
Dermatitis	TNF
Dermatomyositis	miR-222
Dermatomyositis	miR-335
Dermatomyositis	miR-155
Dermatomyositis	miR-34a
Dermatomyositis	miR-210
Dermatomyositis	miR-21
Dermatomyositis	miR-223
Dermatomyositis	miR-148a
Dermatomyositis	miR-214
Dermatomyositis	miR-99b
Dermatomyositis	miR-130a
Dermatomyositis	miR-146b
Dermatomyositis	miR-132
Dermatomyositis	miR-221
Dermatomyositis	TNF
Diabetes	PHOX2B
Diabetes	miR-29b
Diabetes	miR-29c
Diabetes	miR-125a
Diabetes	AKT2
Diabetes	miR-29a
Diabetes	TCF7L2
Diabetes	PPARG
Diabetes	NR1H2
Diabetes	HNF1A
Diabetes	IL6
Diabetes	TCF4
Diabetes	PDX1
Diabetes	HNF4A
Diabetes	TNFSF12
Diabetes	FOXP3
Diarrhea	LTF
Diarrhea	PITX1
Diarrhea	FOXP3
Digestive System Neoplasms	let-7g
Digestive System Neoplasms	let-7d
Digestive System Neoplasms	let-7e
Digestive System Neoplasms	let-7f
Digestive System Neoplasms	let-7b
Digestive System Neoplasms	let-7a
Digestive System Neoplasms	let-7i
Digestive System Neoplasms	let-7c
Distal Myopathies	miR-133a
Distal Myopathies	miR-1
Distal Myopathies	miR-206
Down Syndrome	miR-155
Down Syndrome	let-7c
Down Syndrome	GABPA
Duodenal Atresia	MYCN
Duodenal Atresia	TLR2
Dysgenesis	PITX3
Dysgenesis	PAX6
Dysplasia	SMAD1
Dysplasia	RUNX2
Dysplasia	BMPR1b
Dysplasia	SOX9
Dysplasia	NR0B1
Dysplasia	TGFB1
Dysplasia	RUNX3
Dysplasia	STAT1
Dysplasia	CBFB
Dysplasia	PPARG
Dysplasia	BMP2
Dysplasia	SMAD3
Dysplasia	RUNX1
Dysplasia	SRY
Dysplasia	JUP
Dysplasia	SOX10
Dystrophy	MMP3
Dystrophy	FSH
Dystrophy	CREB1
Dystrophy	TCF4
Dystrophy	TGFB1
Dystrophy	ZEB1
Ebstein Anomaly	NKX2-5
Ebstein Anomaly	GATA4
Eccrine Porocarcinoma	CDKN2A
Eccrine Porocarcinoma	TP73
Eccrine Porocarcinoma	STAT3
Eccrine Porocarcinoma	TP53
Eccrine Porocarcinoma	ATF2
Echinococcosis	IL6
Echinococcosis	IFNG
Echinococcosis	TLR2
Echinococcosis	TNF
Echinococcosis	TLR4
Eclampsia	miR-222
Eclampsia	miR-26b
Eclampsia	miR-335
Eclampsia	IGFBP1
Eclampsia	miR-21
Eclampsia	miR-195
Ectodermal Dysplasia	TP63
Ectodermal Dysplasia	AR
Ectopic Pregnancy	miR-519d
Ectopic Pregnancy	HOXA10
Egg Allergy	IFNG
Egg Allergy	IL2
Embryonal Cancer	PAX3
Embryonal Cancer	MYCN
Embryonal Cancer	GLI1
Embryonal Cancer	TP53
Encephalitis	IL6
Encephalitis	IL1B
Encephalitis	ENO1
Encephalitis	IFNG
Enchondroma	NFATC1
Enchondroma	NFATC2
Enchondroma	ESR2
Endocrine Neoplasia	VHL
Endocrine Neoplasia	NF1
Endolymphatic Sac Tumor	VHL
Endolymphatic Sac Tumor	HIF1A
Endometrial Carcinoma	PTEN
Endometrial Carcinoma	HoxD10
Endometrial Carcinoma	ESRRA
Endometrial Carcinoma	miR-200c
Endometrial Carcinoma	PGR
Endometrial Carcinoma	CCND1
Endometrial Carcinoma	TFAP2C
Endometrial Carcinoma	CDKN2A
Endometrial Carcinoma	ESR1
Endometrial Carcinoma	CTNNB1
Endometrial Carcinoma	MYC
Endometrial Carcinoma	HOXA10
Endometrial Carcinoma	miR-206
Endometriosis	miR-150
Endometriosis	miR-196b
Endometriosis	AHR
Endometriosis	miR-194
Endometriosis	PGR
Endometriosis	ESR2
Endometriosis	miR-141
Endometriosis	PAX8
Endometriosis	miR-145
Endometriosis	miR-200b
Endometriosis	miR-29c
Endometriosis	miR-200a
Endometriosis	miR-34c
Endometriosis	miR-125a
Endometriosis	miR-125b
Endometriosis	miR-424
Endometriosis	miR-20a
Endometriosis	miR-365
Endometriosis	GNRH1
Endometriosis	NR2F2
Endometriosis	miR-223
Endometriosis	ESR1
Endometriosis	miR-99b
Endometriosis	miR-1
Endometriosis	miR-126
Endometriosis	miR-143
Endomyocardial Fibrosis	miR-25
Endomyocardial Fibrosis	miR-29a
Endophthalmitis	IFNG
Endophthalmitis	TNF
Endotoxin Hyporesponsiveness	IL1B
Endotoxin Hyporesponsiveness	TLR2
Endotoxin Hyporesponsiveness	TLR4
Endotoxin Hyporesponsiveness	TNF
Eosinophilic Esophagitis	miR-222
Eosinophilic Esophagitis	miR-203
Eosinophilic Esophagitis	miR-29b
Eosinophilic Esophagitis	miR-21
Eosinophilic Esophagitis	miR-30a
Eosinophilic Esophagitis	miR-145
Eosinophilic Esophagitis	miR-146a
Eosinophilic Esophagitis	miR-142
Eosinophilic Esophagitis	miR-211
Eosinophilic Esophagitis	miR-193a
Eosinophilic Esophagitis	miR-92a
Eosinophilic Esophagitis	miR-212
Eosinophilic Esophagitis	miR-675
Eosinophilic Esophagitis	miR-106b
Eosinophilic Esophagitis	miR-365
Eosinophilic Esophagitis	miR-210
Eosinophilic Esophagitis	miR-193b
Eosinophilic Esophagitis	miR-223
Eosinophilic Esophagitis	miR-146b
Eosinophilic Esophagitis	miR-132
Eosinophilic Esophagitis	miR-144
Eosinophilic Esophagitis	miR-7
Eosinophilic Esophagitis	let-7c
Eosinophilic Esophagitis	miR-375
Ependymoma	PTEN
Ependymoma	miR-203
Ependymoma	miR-367
Ependymoma	let-7d
Ependymoma	RELA
Ependymoma	miR-596
Ependymoma	TP73
Ependymoma	miR-17
Ependymoma	EGFR
Epidermolysis Bullosa	CDKN2A
Epidermolysis Bullosa	MMP3
Epidermolysis Bullosa	RXRA
Epidermolysis Bullosa	JUN
Epidermolysis Bullosa	TGFB1
Epidermolysis Bullosa	TP53
Epilepsy	ADAR
Epilepsy	NCL
Equine Encephalitis	STAT1
Equine Encephalitis	IFNB1
Equine Encephalitis	ERF
Equine Encephalitis	IFNG
Erysipelas	IL2
Erysipelas	TNF
Esophageal Atresia	miR-203
Esophageal Atresia	miR-373
Esophageal Atresia	miR-194
Esophageal Atresia	SOX2
Esophageal Atresia	miR-21
Esophageal Atresia	KLF4
Esophageal Atresia	CCND1
Esophageal Atresia	miR-223
Esophageal Atresia	miR-103
Esophageal Atresia	RARB
Esophageal Atresia	miR-205
Esophageal Atresia	miR-107
Esophageal Atresia	MYCN
Esophageal Atresia	miR-192
Esophageal Atresia	miR-375
Ethmoid Sinus Adenocarcinoma	CCND1
Ethmoid Sinus Adenocarcinoma	EGFR
Euthyroid Sick Syndrome	IL6
Euthyroid Sick Syndrome	IL1B
Extramedullary Plasmacytoma	IL6
Extramedullary Plasmacytoma	CCND1
Extramedullary Plasmacytoma	IL2
Extrapulmonary Tuberculosis	VDR
Extrapulmonary Tuberculosis	IL1B
Extrapulmonary Tuberculosis	IFNG
Extrapulmonary Tuberculosis	TLR2
Extraskeletal Ewing Sarcoma	ERG
Extraskeletal Ewing Sarcoma	FLI1
Extrinsic Allergic Alveolitis	IL6
Extrinsic Allergic Alveolitis	IL1B
Extrinsic Allergic Alveolitis	TNF
Fallopian Tube Cancer	ESR2
Fallopian Tube Cancer	BRCA1
Familial Humoral Calcinosis	EGR1
Familial Humoral Calcinosis	TNF
Fasciitis	AHR
Fasciitis	IFNG
Fascioliasis	IL1B
Fascioliasis	IFNG
Fascioliasis	TNF
Fatty Liver Disease	miR-203
Fatty Liver Disease	miR-140
Fatty Liver Disease	miR-29b
Fatty Liver Disease	miR-21
Fatty Liver Disease	miR-30a
Fatty Liver Disease	miR-27b
Fatty Liver Disease	miR-29c
Fatty Liver Disease	miR-103
Fatty Liver Disease	miR-22
Fatty Liver Disease	miR-130a
Fatty Liver Disease	miR-17
Fatty Liver Disease	miR-31
Fatty Liver Disease	miR-34a
Fatty Liver Disease	miR-183
Fatty Liver Disease	miR-200c
Fatty Liver Disease	let-7d
Fatty Liver Disease	let-7e
Fatty Liver Disease	miR-107
Fatty Liver Disease	miR-16-1
Fatty Liver Disease	miR-10b
Fatty Liver Disease	miR-132
Fatty Liver Disease	miR-126
Fatty Liver Disease	let-7c
Fetal Hemoglobin	POU2F1
Fetal Hemoglobin	GATA1
Fetal Hemoglobin	CUX1
Fever	TLR8
Fever	AR
Fever	TLR4
Fever	PURA
Fever	EGR3
Fever	IL6
Fever	IL1B
Fever	IFNG
Fever	TLR2
Fever	TP53
Fever	ELK3
Fever	TNF
Fibrillation	NKX2-5
Fibrillation	GATA6
Fibrillation	GATA4
Fibrodysplasia	miR-148a
Fibrodysplasia	miR-155
Fibrodysplasia	BMP4
Fibrodysplasia	FOS
Fibrodysplasia	BMP2
Fibroma	ATF1
Fibroma	STAT6
Fibroma	KDR
Fibroma	CDKN2A
Fibroma	MYOD1
Fibroma	EGR1
Fibroma	FOXO4
Fibroma	JAG1
Fibroma	ETV6
Fibroma	TGFB1
Fibrosis	APEX1
Fibrosis	cAMP
Fibrosis	TGFB1
Fibrosis	BMP6
Filariasis	TLR2
Filariasis	TLR4
Folliculitis	IFNG
Folliculitis	EGFR
Fragile X Syndrome	NR1H4
Fragile X Syndrome	MECP2
Frasier Syndrome	SRY
Frasier Syndrome	SOX9
Frasier Syndrome	WT1
Fumarate Hydratase Deficiency	SRF
Fumarate Hydratase Deficiency	VHL
Fumarate Hydratase Deficiency	JUNB
Fumarate Hydratase Deficiency	FOS
Fumarate Hydratase Deficiency	HIF1A
Funisitis	IL6
Funisitis	IL1B
Gastric Cancer	miR-429
Gastric Cancer	miR-21
Gastric Cancer	miR-200b
Gastric Cancer	miR-122
Gastric Cancer	miR-27b
Gastric Cancer	let-7a
Gastric Cancer	miR-142
Gastric Cancer	miR-503
Gastric Cancer	miR-451
Gastric Cancer	miR-20a
Gastric Cancer	miR-155
Gastric Cancer	miR-200c
Gastric Cancer	miR-519c
Gastric Cancer	let-7f
Gastric Cancer	miR-223
Gastric Cancer	miR-16-1
Gastric Cancer	miR-1
Gastric Cancer	miR-132
Gastric Cancer	miR-7
Gastric Cancer	miR-143
Gastric Cancer	miR-363
Gastric Cancer	miR-196b
Gastric Cancer	miR-150
Gastric Cancer	miR-181a
Gastric Cancer	miR-494
Gastric Cancer	miR-145
Gastric Cancer	miR-218
Gastric Cancer	miR-185
Gastric Cancer	miR-9
Gastric Cancer	miR-16
Gastric Cancer	miR-106b
Gastric Cancer	miR-193b
Gastric Cancer	miR-93
Gastric Cancer	miR-98
Gastric Cancer	miR-18b
Gastric Cancer	miR-15b
Gastric Cancer	miR-16-2
Gastric Cancer	miR-214
Gastric Cancer	miR-126
Gastric Cancer	miR-421
Gastric Cancer	miR-101
Gastric Cancer	miR-140
Gastric Cancer	miR-195
Gastric Cancer	miR-146a
Gastric Cancer	miR-371
Gastric Cancer	miR-127
Gastric Cancer	miR-148a
Gastric Cancer	CTNNB1
Gastric Cancer	miR-130a
Gastric Cancer	miR-106a
Gastric Cancer	miR-519a
Gastric Cancer	miR-221
Gastric Cancer	miR-181b
Gastric Cancer	miR-17
Gastric Cancer	miR-149
Gastric Cancer	miR-186
Gastric Cancer	miR-378
Gastric Cancer	miR-183
Gastric Cancer	miR-342
Gastric Cancer	miR-25
Gastric Cancer	miR-374a
Gastric Cancer	miR-338
Gastric Cancer	IL1B
Gastric Cancer	miR-10b
Gastric Cancer	IRF1
Gastric Cancer	miR-375
Gastric Cancer	miR-222
Gastric Cancer	miR-335
Gastric Cancer	let-7g
Gastric Cancer	miR-124
Gastric Cancer	miR-373
Gastric Cancer	miR-372
Gastric Cancer	miR-141
Gastric Cancer	miR-182
Gastric Cancer	miR-661
Gastric Cancer	miR-26b
Gastric Cancer	miR-200a
Gastric Cancer	miR-34c
Gastric Cancer	miR-125a
Gastric Cancer	miR-206
Gastric Cancer	miR-29a
Gastric Cancer	miR-212
Gastric Cancer	miR-24-1
Gastric Cancer	miR-27a
Gastric Cancer	miR-31
Gastric Cancer	KLF6
Gastric Cancer	miR-191
Gastric Cancer	miR-128
Gastric Cancer	miR-133b
Gastric Cancer	miR-152
Gastric Cancer	miR-24-2
Gastric Cancer	miR-107
Gastric Cancer	miR-146b
Gastric Cancer	miR-224
Gastric Cancer	miR-192
Gastrointestinal Disease	E2F1
Gastrointestinal Disease	SRF
Gastrointestinal Disease	KDR
Gastrointestinal Disease	JUN
Gastrointestinal Disease	CDX2
Gastrointestinal Disease	BCR
Gastroschisis	IL6
Gastroschisis	BMP6
Gender Identity Disorder	PGR
Gender Identity Disorder	ESR1
Gender Identity Disorder	ESR2
Gender Identity Disorder	AR
Germ Cell Cancer	PTEN
Germ Cell Cancer	ESR2
Germ Cell Cancer	SOX2
Germ Cell Cancer	AR
Germ Cell Cancer	BMP2
Germ Cell Cancer	POU5F1
Germ Cell Cancer	TP53
Germ Cell Cancer	CDX2
Giant Cell Tumor	miR-224
Giant Cell Tumor	TP53
Giant Cell Tumor	NF1
Giardiasis	ENO1
Giardiasis	TGFB1
Glioblastoma	PTEN
Glioblastoma	TP53
Glioblastoma	PPARG
Glioblastoma	EGFR
Glioma	RB1
Glioma	miR-140
Glioma	STAT6
Glioma	BMP4
Glioma	miR-21
Glioma	CDKN2A
Glioma	miR-137
Glioma	miR-130a
Glioma	miR-133a
Glioma	miR-15a
Glioma	miR-221
Glioma	miR-181b
Glioma	EGFR
Glioma	miR-17
Glioma	miR-149
Glioma	TWIST1
Glioma	miR-451
Glioma	miR-20a
Glioma	miR-155
Glioma	miR-425
Glioma	miR-25
Glioma	miR-23b
Glioma	PPARG
Glioma	miR-153
Glioma	miR-23a
Glioma	miR-10b
Glioma	miR-181c
Glioma	miR-132
Glioma	miR-7
Glioma	miR-222
Glioma	miR-9-2
Glioma	miR-181a
Glioma	miR-29b
Glioma	miR-184
Glioma	miR-9
Glioma	miR-185
Glioma	TP53
Glioma	PTEN
Glioma	miR-24-1
Glioma	miR-16
Glioma	miR-34a
Glioma	miR-191
Glioma	miR-130b
Glioma	miR-26a
Glioma	miR-128
Glioma	miR-19a
Glioma	miR-210
Glioma	miR-133b
Glioma	BMP2
Glioma	SNAI2
Glioma	miR-15b
Glioma	miR-24-2
Glioma	miR-146b
Glioma	miR-124a
Glioma	miR-101
Glomerulosclerosis	miR-30c-1
Glomerulosclerosis	miR-34a
Glomerulosclerosis	miR-30c-2
Glomerulosclerosis	miR-30a
Glomerulosclerosis	WT1
Glomus Tumor	VHL
Glomus Tumor	NF1
Glossitis	IL6
Glossitis	IL1B
Glossitis	TNF
Glucocorticoid Resistance	NR3C1
Glucocorticoid Resistance	NR2F2
Goiter	IFNG
Goiter	THRB
Goiter	NKX2-1
Gonadal Dysgenesis	SRY
Gonadal Dysgenesis	SOX9
Gonadal Dysgenesis	NR0B1
Gonadal Dysgenesis	WT1
Gonadoblastoma	SRY
Gonadoblastoma	WT1
Graft Versus Host Disease	miR-155
Graft Versus Host Disease	IFNG
Graft Versus Host Disease	TNF
Granuloma	IFNG
Granuloma	IL2
Granuloma	TNF
Granulomatosis	GLI1
Granulomatosis	IFNG
Granulomatosis	TLR2
Granulomatosis	TNF
Gray Platelet Syndrome	GFI1B
Gray Platelet Syndrome	GATA1
Greig Cephalopolysyndactyly Syndrome	GLI2
Greig Cephalopolysyndactyly Syndrome	GLI3
Hamartomas	GNRH1
Hamartomas	GLI3
Hand-Foot-And-Mouth Disease	miR-148a
Hand-Foot-And-Mouth Disease	miR-140
Hand-Foot-And-Mouth Disease	miR-143
HBV	miR-150
HBV	miR-338
HBV	miR-106b
HBV	miR-25
HBV	miR-141
HBV	miR-23b
HBV	miR-122
HBV	let-7c
HCV	let-7b
HCV	miR-155
HCV	miR-122
Heart Disease	miR-24
Heart Disease	TLR7
Heart Disease	miR-195
Heart Disease	miR-21
Heart Disease	miR-196a-2
Heart Disease	NR2F2
Heart Disease	NKX2-5
Heart Disease	GATA4
Heart Disease	miR-214
Heart Disease	miR-23a
Heart Disease	miR-125b
Heart Disease	miR-1
Heart Disease	TGFB1
Heart Disease	BMP6
Hemangioendothelioma	KDR
Hemangioendothelioma	VHL
Hemangioendothelioma	PGR
Hemangioendothelioma	IL2
Hemangioma	miR-18a
Hemangioma	RB1
Hemangioma	miR-19b
Hemangioma	NKX2-1
Hemangioma	BRCA1
Hemangioma	TP63
Hemangioma	KDR
Hemangioma	VHL
Hemangioma	miR-125b
Hemangioma	miR-17
Hemangioma	miR-92a
Hemangioma	miR-20a
Hemangioma	miR-19a
Hemangioma	miR-193b
Hemangioma	IL2
Hemangioma	AR
Hemangioma	XBP1
Hemihypertrophy	PTEN
Hemihypertrophy	CTNNB1
Hemihypertrophy	AKT3
Hemihypertrophy	CREB1
Hemihypertrophy	AKT2
Hemihypertrophy	MYC
Hemihypertrophy	WT1
Hemophilia	ONECUT1
Hemophilia	PGR
Hemophilia	ONECUT2
Hemophilia	HNF4A
Hemophilia	TNF
Hemophilia	CIITA
Hemorrhagic Cystitis	JUN
Hemorrhagic Cystitis	PARP1
Hemorrhagic Cystitis	TLR4
Hepatitis	miR-18a
Hepatitis	miR-181a
Hepatitis	AHR
Hepatitis	miR-373
Hepatitis	miR-372
Hepatitis	miR-200b
Hepatitis	miR-145
Hepatitis	miR-122
Hepatitis	miR-182
Hepatitis	miR-146a
Hepatitis	RARB
Hepatitis	miR-200a
Hepatitis	miR-125a
Hepatitis	miR-106a
Hepatitis	miR-15a
Hepatitis	miR-221
Hepatitis	IFNG
Hepatitis	miR-181b
Hepatitis	NFKB1
Hepatitis	NR5A2
Hepatitis	miR-200c
Hepatitis	miR-106b
Hepatitis	miR-342
Hepatitis	miR-15b
Hepatitis	miR-18b
Hepatitis	IFNB1
Hepatitis	miR-1
Hepatitis	miR-224
Hepatitis	miR-126
Hepatitis	TNF
Hepatitis	miR-143
Hepatitis	miR-101
Hepatocellular Carcinoma	miR-18a
Hepatocellular Carcinoma	miR-19b
Hepatocellular Carcinoma	let-7a-3
Hepatocellular Carcinoma	miR-21
Hepatocellular Carcinoma	miR-200b
Hepatocellular Carcinoma	miR-122
Hepatocellular Carcinoma	let-7a
Hepatocellular Carcinoma	miR-137
Hepatocellular Carcinoma	miR-92a
Hepatocellular Carcinoma	TWIST1
Hepatocellular Carcinoma	miR-155
Hepatocellular Carcinoma	miR-20a
Hepatocellular Carcinoma	miR-129
Hepatocellular Carcinoma	let-7a-1
Hepatocellular Carcinoma	miR-181b-1
Hepatocellular Carcinoma	miR-223
Hepatocellular Carcinoma	miR-132
Hepatocellular Carcinoma	miR-1
Hepatocellular Carcinoma	miR-143
Hepatocellular Carcinoma	miR-9-2
Hepatocellular Carcinoma	miR-150
Hepatocellular Carcinoma	miR-145
Hepatocellular Carcinoma	RARB
Hepatocellular Carcinoma	miR-185
Hepatocellular Carcinoma	miR-9
Hepatocellular Carcinoma	miR-125b
Hepatocellular Carcinoma	TP53
Hepatocellular Carcinoma	miR-181a-2
Hepatocellular Carcinoma	miR-30e
Hepatocellular Carcinoma	miR-16
Hepatocellular Carcinoma	miR-34a
Hepatocellular Carcinoma	miR-106b
Hepatocellular Carcinoma	let-7d
Hepatocellular Carcinoma	miR-19a
Hepatocellular Carcinoma	miR-93
Hepatocellular Carcinoma	miR-18
Hepatocellular Carcinoma	let-7a-2
Hepatocellular Carcinoma	HNF1A
Hepatocellular Carcinoma	miR-214
Hepatocellular Carcinoma	miR-124a
Hepatocellular Carcinoma	miR-126
Hepatocellular Carcinoma	miR-24
Hepatocellular Carcinoma	miR-194
Hepatocellular Carcinoma	miR-17-5p
Hepatocellular Carcinoma	miR-195
Hepatocellular Carcinoma	miR-30a
Hepatocellular Carcinoma	miR-146a
Hepatocellular Carcinoma	miR-127
Hepatocellular Carcinoma	miR-148a
Hepatocellular Carcinoma	CTNNB1
Hepatocellular Carcinoma	miR-130a
Hepatocellular Carcinoma	miR-15a
Hepatocellular Carcinoma	MLXIPL
Hepatocellular Carcinoma	miR-221
Hepatocellular Carcinoma	miR-1-2
Hepatocellular Carcinoma	miR-215
Hepatocellular Carcinoma	miR-186
Hepatocellular Carcinoma	miR-183
Hepatocellular Carcinoma	miR-25
Hepatocellular Carcinoma	miR-23b
Hepatocellular Carcinoma	miR-96
Hepatocellular Carcinoma	let-7e
Hepatocellular Carcinoma	miR-338
Hepatocellular Carcinoma	let-7b
Hepatocellular Carcinoma	miR-205
Hepatocellular Carcinoma	miR-23a
Hepatocellular Carcinoma	miR-181c
Hepatocellular Carcinoma	miR-222
Hepatocellular Carcinoma	miR-203
Hepatocellular Carcinoma	let-7g
Hepatocellular Carcinoma	miR-124
Hepatocellular Carcinoma	miR-141
Hepatocellular Carcinoma	miR-182
Hepatocellular Carcinoma	miR-200a
Hepatocellular Carcinoma	miR-26b
Hepatocellular Carcinoma	miR-125a
Hepatocellular Carcinoma	miR-30c-1
Hepatocellular Carcinoma	miR-212
Hepatocellular Carcinoma	miR-27a
Hepatocellular Carcinoma	KLF6
Hepatocellular Carcinoma	miR-31
Hepatocellular Carcinoma	miR-26a
Hepatocellular Carcinoma	SNAI2
Hepatocellular Carcinoma	miR-152
Hepatocellular Carcinoma	miR-24-2
Hepatocellular Carcinoma	miR-324-5p
Hepatocellular Carcinoma	miR-107
Hepatocellular Carcinoma	miR-181b-2
Hepatocellular Carcinoma	miR-224
Hepatocellular Carcinoma	let-7c
Hermaphroditism	SRY
Hermaphroditism	AR
Herpes Simplex	IFNB1
Herpes Simplex	IRF3
Herpeticum	IRF2
Herpeticum	cAMP
Herpeticum	IFNG
Hidradenocarcinoma	ESR1
Hidradenocarcinoma	TP53
Hidradenocarcinoma	TP63
Hidradenocarcinoma	EGFR
Hidradenoma	CREB1
Hidradenoma	EGFR
Hirschsprung Disease	PHOX2B
Hirschsprung Disease	ZEB2
Histiocytoma	ATF1
Histiocytoma	FUS
Histiocytoma	MYOD1
Histiocytoma	FOXO4
Histiocytoma	MYB
Histiocytoma	CREB1
Histiocytosis	IL1B
Histiocytosis	MYB
Histiocytosis	TNF
Histoplasmosis	STAT1
Histoplasmosis	IFNG
Histoplasmosis	TNF
HIV	miR-223
HIV	miR-155
HIV	miR-29b
HIV	miR-21
HIV	miR-217
HIV	TNF
HIV	miR-29a
Holoprosencephaly	GLI2
Holoprosencephaly	GLI1
Homozygous Sickle Cell Disease	miR-181a
Homozygous Sickle Cell Disease	miR-451
Homozygous Sickle Cell Disease	miR-140
Homozygous Sickle Cell Disease	miR-141
Homozygous Sickle Cell Disease	miR-29a
Hormone Deficiency	PROP1
Hormone Deficiency	PITX1
Hormone Deficiency	OTX2
Hormone Deficiency	POU1F1
Hormone Deficiency	LHX4
Hormone Deficiency	PAX6
HPV Infection	miR-92a
HPV Infection	miR-16
HPV Infection	miR-19b
HPV Infection	miR-195
HPV Infection	miR-145
HPV Infection	miR-20b
HPV Infection	miR-18b
HPV Infection	miR-15a
HPV Infection	miR-106a
HPV Infection	miR-363
HPV Infection	miR-143
Huntington Disease	miR-150
Huntington Disease	miR-146a
Huntington Disease	miR-200a
Huntington Disease	miR-200c
Huntington Disease	miR-214
Huntington Disease	miR-34b
Huntington Disease	miR-125b
Hypercalcemia	VDR
Hypercalcemia	NR1I3
Hyperinsulinism	HNF1A
Hyperinsulinism	HNF4A
Hyperlipidemia	USF1
Hyperlipidemia	miR-122
Hyperparathyroidism	VDR
Hyperparathyroidism	NR1I3
Hyperplasia	IL6
Hyperplasia	JAG1
Hyperplasia	NOTCH1
Hyperplasia	miR-21
Hypersplenism	REL
Hypersplenism	FOXP3
Hypersplenism	RELA
Hypersplenism	TLR4
Hypertension	TWIST1
Hypertension	miR-155
Hypertension	miR-20a
Hypertension	JUN
Hypertension	BMPR1b
Hypertension	PPARA
Hypertension	miR-17-5p
Hypertension	NR3C1
Hypertension	BMP2
Hypoalphalipoproteinemia	RORA
Hypoalphalipoproteinemia	PPARA
Hypogonadism	NR0B1
Hypogonadism	SOX10
Hypogonadism	GNRH1
Hypopituitarism	PROP1
Hypopituitarism	NKX2-5
Hypopituitarism	POU1F1
Hypopituitarism	LHX4
Hypopituitarism	PAX8
Hypopituitarism	THRB
Hypopituitarism	NKX2-1
Hypoplasia	PAX2
Hypoplasia	CREB1
Hypoplasia	TP53
Hypoplasia	PAX6
Hypoplastic Left Heart Syndrome	NKX2-5
Hypoplastic Left Heart Syndrome	NOTCH1
Hypospadias	SRY
Hypospadias	ATF3
Hypospadias	AR
Hypoxia	TLX1
Hypoxia	PHOX2B
Hypoxia	EP300
Hypoxia	PHOX2A
Hypoxia	HIF1A
Hypoxia	VHL
Hypoxia	EN1
Hypoxia	CREB1
Hypoxia	FOS
Hypoxia	TLX3
Hypoxia	TP53
Immunodeficiency	STAT5B
Immunodeficiency	GATA2
Immunodeficiency	NFKB2
Immunodeficiency	TNFSF12
Immunodeficiency	TNF
Immunodeficiency	IL2
Imperforate Anus	CBFB
Imperforate Anus	GLI3
In Situ Carcinoma	PGR
In Situ Carcinoma	ESR1
In Situ Carcinoma	NR3C1
In Situ Carcinoma	TP53
In Situ Carcinoma	TP63
Inclusion Body Myositis	miR-222
Inclusion Body Myositis	miR-155
Inclusion Body Myositis	miR-34a
Inclusion Body Myositis	miR-21
Inclusion Body Myositis	miR-223
Inclusion Body Myositis	miR-214
Inclusion Body Myositis	miR-146b
Inclusion Body Myositis	miR-221
Inflammatory Bowel Disease	miR-19b
Inflammatory Bowel Disease	miR-106a
Influenza	miR-29c
Influenza	IFNB1
Influenza	IFNG
Influenza	Src
Influenza	miR-29a
Insulin Resistance	SREBF1
Insulin Resistance	IGFBP1
Insulin Resistance	PPARA
Insulin Resistance	HNF4A
Insulin Resistance	AKT2
Insulin Resistance	PPARG
Insulin Resistance	TCF7L2
Insulin Resistance	TNF
Interstitial Fibrosis	miR-20b
Interstitial Fibrosis	miR-30e
Interstitial Fibrosis	miR-92b
Interstitial Fibrosis	miR-142
Interstitial Fibrosis	miR-125b
Interstitial Fibrosis	miR-128
Interstitial Fibrosis	miR-19a
Interstitial Fibrosis	let-7e
Intestinal Disease	SOX18
Intestinal Disease	ONECUT1
Intestinal Disease	NKX2-1
Intestinal Disease	ESR1
Intestinal Disease	MYCN
Intestinal Disease	BCL6
Intestinal Disease	PAX6
Intestinal Disease	TP53
Intestinal Disease	TNF
Intestinal Disease	CDX2
Intestinal Disease	BMP6
Intraepithelial Neoplasia	CDKN2A
Intraepithelial Neoplasia	CTNNB1
Intraepithelial Neoplasia	SOX2
Intraepithelial Neoplasia	TP53
Intraepithelial Neoplasia	CCND1
Intrahepatic Cholangiocarcinoma	miR-424
Intrahepatic Cholangiocarcinoma	miR-127
Intrahepatic Cholangiocarcinoma	miR-22
Intrahepatic Cholangiocarcinoma	miR-214
Intussusception	IL6
Intussusception	CCND1
Irritable Bowel Syndrome	miR-510
Irritable Bowel Syndrome	miR-29a
Jacobsen Syndrome	FLI1
Jacobsen Syndrome	ETS1
Keloids	PTEN
Keloids	TNFSF12
Keratitis	LTF
Keratitis	PAX6
Keratitis	CIITA
Keratoconjunctivitis	MMP3
Keratoconjunctivitis	IFNG
Keratoconjunctivitis	IL2
Keratocystic Odontogenic Tumor	miR-16
Keratocystic Odontogenic Tumor	miR-15a
Kidney Cancer	miR-19b
Kidney Cancer	miR-21
Kidney Cancer	miR-200b
Kidney Cancer	miR-122
Kidney Cancer	VHL
Kidney Cancer	miR-106a
Kidney Cancer	miR-15a
Kidney Cancer	IFNG
Kidney Cancer	TGFB1
Kidney Cancer	miR-17
Kidney Cancer	miR-378
Kidney Cancer	miR-20a
Kidney Cancer	miR-424
Kidney Cancer	miR-200c
Kidney Cancer	miR-532-5p
Kidney Cancer	miR-150
Kidney Cancer	PGR
Kidney Cancer	miR-29b
Kidney Cancer	miR-141
Kidney Cancer	miR-182
Kidney Cancer	miR-29c
Kidney Cancer	miR-185
Kidney Cancer	miR-29a
Kidney Cancer	miR-27a
Kidney Cancer	miR-191
Kidney Cancer	miR-106b
Kidney Cancer	miR-26a
Kidney Cancer	miR-210
Kidney Cancer	IL2
Kidney Cancer	miR-20b
Kidney Cancer	HNF1A
Kidney Cancer	JUND
Kidney Cancer	miR-214
Kidney Cancer	miR-126
Kidney Cancer	miR-101
Laron Syndrome	STAT5B
Laron Syndrome	IGFBP1
Laryngeal Disease	LTF
Laryngeal Disease	TP53
Laryngeal Disease	CCND1
Laryngeal Disease	HIF1A
Laryngeal Neoplasms	miR-203
Laryngeal Neoplasms	miR-21
Laryngeal Neoplasms	miR-145
Laryngeal Neoplasms	let-7a
Laryngeal Neoplasms	miR-133a
Laryngeal Neoplasms	miR-125b
Laryngeal Neoplasms	miR-206
Laryngeal Neoplasms	miR-378
Laryngeal Neoplasms	miR-31
Laryngeal Neoplasms	miR-34a
Laryngeal Neoplasms	miR-106b
Laryngeal Neoplasms	miR-93
Laryngeal Neoplasms	miR-20b
Laryngeal Neoplasms	miR-16-2
Laryngeal Neoplasms	miR-205
Laryngeal Neoplasms	miR-16-1
Laryngeal Neoplasms	miR-708
Laryngeal Neoplasms	miR-144
Laryngeal Neoplasms	miR-1
Laryngeal Neoplasms	miR-375
Laryngitis	IL6
Laryngitis	IL1B
Laryngitis	TGFB1
Laryngitis	TNF
Learning Disability	PHOX2B
Learning Disability	miR-183
Learning Disability	miR-200c
Learning Disability	miR-429
Learning Disability	miR-141
Learning Disability	miR-96
Learning Disability	miR-200b
Learning Disability	miR-182
Learning Disability	miR-200a
Learning Disability	MYCN
Learning Disability	NF1
Learning Disability	MECP2
Left Ventricular Outflow Tract Obstruction	NOTCH1
Left Ventricular Outflow Tract Obstruction	EGFR
Legionellosis	NFKB2
Legionellosis	TLR4
Leiomyoma	PGR
Leiomyoma	ESR2
Leiomyoma	HMGA2
Leiomyoma	GNRH1
Leiomyoma	ESR1
Leiomyoma	MYOG
Leiomyoma	WT1
Leiomyoma	BMP6
Leishmaniasis	IFNG
Leishmaniasis	FOXP3
Leishmaniasis	TNF
Leopard Syndrome	AKT1
Leopard Syndrome	NF1
Leprosy	IFNG
Leprosy	TLR2
Leprosy	IL2
Leprosy	TNF
Leukemia	miR-18a
Leukemia	miR-196b
Leukemia	miR-181a
Leukemia	miR-10a
Leukemia	miR-19b
Leukemia	miR-29b
Leukemia	miR-410
Leukemia	miR-30a
Leukemia	miR-182
Leukemia	miR-142
Leukemia	miR-130a
Leukemia	miR-125b
Leukemia	miR-15a
Leukemia	miR-32
Leukemia	miR-181b
Leukemia	miR-17
Leukemia	miR-92a
Leukemia	miR-212
Leukemia	miR-451
Leukemia	miR-20a
Leukemia	miR-155
Leukemia	miR-31
Leukemia	miR-130b
Leukemia	miR-19a
Leukemia	miR-223
Leukemia	miR-16-2
Leukemia	let-7b
Leukemia	miR-23a
Leukemia	miR-16-1
Leukemia	miR-144
Leukemia	let-7a-3
Leukemia	miR-21
Leukemia	IFNG
Leukemia	miR-204
Leukemia	FLI1
Leukemia	TCF3
Leukemia	MEF2D
Leukemia	miR-153
Leukemia	miR-132
Leukemia	WT1
Leukemia	miR-150
Leukemia	LEF1
Leukemia	SLC22A1
Leukemia	miR-145
Leukemia	TP53
Leukemia	STAT5B
Leukemia	miR-34a
Leukemia	let-7d
Leukemia	FOXO3
Leukemia	EP300
Leukemia	miR-20b
Leukemia	miR-302d
Leukemia	miR-124a
Leukemia	TNF
Leukemia	miR-331
Leukemia	miR-101
Leukemia	miR-24
Leukemia	miR-140
Leukemia	miR-17-5p
Leukemia	RARA
Leukemia	miR-146a
Leukemia	CDKN2A
Leukemia	ERG
Leukemia	miR-106a
Leukemia	MEIS1
Leukemia	ETV6
Leukemia	miR-217
Leukemia	miR-183
Leukemia	CBFB
Leukemia	CEBPB
Leukemia	IRF1
Leukemia	miR-222
Leukemia	miR-203
Leukemia	JUN
Leukemia	TAL1
Leukemia	GATA3
Leukemia	miR-34b
Leukemia	ZBTB16
Leukemia	miR-367
Leukemia	miR-324-5p
Leukemia	miR-708
Leukemia	HOXA10
Leukemia	miR-192
Leukemia	LMO2
Leukemia	miR-27b
Leukemia	let-7a
Leukemia	GATA2
Leukemia	RUNX3
Leukemia	CDX2
Leukemia	NME2
Leukemia	PAX5
Leukemia	NOTCH1
Leukemia	miR-196a-2
Leukemia	miR-143
Leukemia	miR-184
Leukemia	miR-22
Leukemia	TP73
Leukemia	FOXO4
Leukemia	TLX1
Leukemia	miR-16
Leukemia	GFI1B
Leukemia	miR-106b
Leukemia	miR-210
Leukemia	miR-15b
Leukemia	RUNX1
Leukemia	miR-126
Leukemia	NF1
Leukemia	miR-195
Leukemia	STAT5A
Leukemia	HOXA5
Leukemia	miR-92-1
Leukemia	miR-221
Leukemia	EGFR
Leukemia	miR-424
Leukemia	miR-342
Leukemia	miR-23b
Leukemia	let-7e
Leukemia	Ezh2
Leukemia	IL1B
Leukemia	miR-10b
Leukemia	miR-181c
Leukemia	IKZF1
Leukemia	CEBPA
Leukemia	GATA1
Leukemia	FOXN2
Leukemia	PBX1
Leukemia	miR-335
Leukemia	RUNX2
Leukemia	miR-372
Leukemia	miR-141
Leukemia	BCR
Leukemia	CCND1
Leukemia	miR-29c
Leukemia	miR-103
Leukemia	miR-34c
[truncated: 1,993 more rows]
